# Supplementary material for: A mass spectrometry-based assay using metabolic labeling to rapidly monitor chromatin accessibility of modified histone proteins
Source: Sci Rep. 2019 Sep 20;9:13613. doi: 10.1038/s41598-019-49894-4 (PMC6754405; doi:10.1038/s41598-019-49894-4)
Supplement: Supplementary file 2 — Supplementary Table 1 [file 41598_2019_49894_MOESM2_ESM.xlsx]

## Sheet: Relative ab
Table S1: Relative abundance (first sheet) and percentage of labeling incorporation (second sheet) of all quantified peptides in the analysis across three days of labeling and two drug treatments using stable isotopic labeling of arginines (R10).
Peptides	1d - R10 - 1	1d - R10 - 2	1d - R10 - 3	2d - R10 - 1	2d - R10 - 2	2d - R10 - 3	3d - R10 - 1	3d - R10 - 2	3d - R10 - 3	1d - R10 - EZH2i - 1	1d - R10 - EZH2i - 2	1d - R10 - EZH2i - 3	2d - R10 - EZH2i - 1	2d - R10 - EZH2i - 2	2d - R10 - EZH2i - 3	3d - R10 - EZH2i - 1	3d - R10 - EZH2i - 2	3d - R10 - EZH2i - 3	1d - R10 - HDACi - 1	1d - R10 - HDACi - 2	1d - R10 - HDACi - 3	2d - R10 - HDACi - 1	2d - R10 - HDACi - 2	2d - R10 - HDACi - 3	3d - R10 - HDACi - 1	3d - R10 - HDACi - 2	3d - R10 - HDACi - 3	Average	Peptides	1d - R10	2d - R10	3d - R10	1d - R10 - EZH2i	2d - R10 - EZH2i	3d - R10 - EZH2i	1d - R10 - HDACi	2d - R10 - HDACi	3d - R10 - HDACi
H3K4un	0.877177	0.868673	0.913564	0.880106	0.858651	0.864403	0.898719	0.848204	0.853638	0.865293	0.888617	0.873147	0.870677	0.931881	0.864169	0.903536	0.858466	0.846953	0.856995	0.839851	0.860874	0.840487	0.874405	0.838748	0.843023	0.889373	0.846862		H3K4un	0.886471	0.86772	0.866854	0.875686	0.888909	0.869651	0.852573	0.851214	0.859753
H3K4me1	0.114266	0.123216	0.0747003	0.108739	0.134798	0.125877	0.0862422	0.145328	0.138411	0.127861	0.0985187	0.117323	0.122189	0.0612111	0.128063	0.0818071	0.134879	0.144552	0.123466	0.151744	0.118069	0.144557	0.106406	0.152207	0.148864	0.0949785	0.145562		H3K4me1	0.104061	0.123138	0.123327	0.114568	0.103821	0.120413	0.131093	0.13439	0.129801
H3K4me2	0.00582721	0.00557803	0.00741647	0.00717247	0.00437289	0.006592	0.00975279	0.00447349	0.0057232	0.00477702	0.00835902	0.00634993	0.00480107	0.00548662	0.00530951	0.0095202	0.00476831	0.00619669	0.0134498	0.00565859	0.0147007	0	0.0132461	0.0066512	0.00615002	0.0115543	0.0058221		H3K4me2	0.0062739	0.00604579	0.00664983	0.00649533	0.00519907	0.0068284	0.0112697	0.00663243	0.00784213
H3K4me3	0.0027298	0.00253284	0.00402388	0.00398252	0.00217826	0.0031285	0.00501422	0.00199487	0.00222786	0.00206863	0.00450547	0.00318032	0.00233321	0.00142133	0.00245791	0.00480306	0.00188744	0.00229886	0.00565743	0.00239966	0.0063565	0.0149561	0.00548121	0.00239339	0.00196316	0.00409393	0.00175379		H3K4me3	0.00309551	0.00309643	0.00307898	0.00325147	0.00207082	0.00299645	0.00480453	0.00761022	0.00260363
H3K4ac	0	0	0.000295699	0	0	0	0.000271958	0	0	0	0	0	0	0	0	0.000333814	0	0	0.000431789	0.000346084	0	0	0.00046146	0	0	0	0		H3K4ac	9.85663e-05	0	9.06526e-05	0	0	0.000111271	0.000259291	0.00015382	0
H3K9K14un	0.175912	0.174099	0.141286	0.135455	0.150553	0.156223	0.124367	0.172646	0.127697	0.166393	0.152202	0.159812	0.172509	0.131573	0.153299	0.114337	0.165773	0.170582	0.112824	0.149539	0.102732	0.147893	0.123983	0.143264	0.158233	0.11711	0.160766		H3K9K14un	0.163765	0.14741	0.14157	0.159469	0.15246	0.150231	0.121698	0.13838	0.14537
H3K9me1	0.230194	0.270837	0.190252	0.28794	0.293497	0.278089	0.231772	0.313443	0.301582	0.251386	0.251831	0.261022	0.296218	0.233275	0.270694	0.204686	0.31064	0.337869	0.167663	0.201462	0.13672	0.259686	0.191201	0.281829	0.284171	0.174697	0.259579		H3K9me1	0.230428	0.286509	0.282266	0.254746	0.266729	0.284398	0.168615	0.244239	0.239482
H3K9me2	0.148847	0.144009	0.189735	0.162012	0.142609	0.144883	0.202707	0.154274	0.158496	0.144484	0.148982	0.145132	0.138238	0.171652	0.15025	0.208069	0.154425	0.133914	0.11076	0.0953404	0.109048	0.112256	0.14772	0.113587	0.12172	0.178222	0.124721		H3K9me2	0.160864	0.149835	0.171825	0.146199	0.15338	0.165469	0.105049	0.124521	0.141554
H3K9me3	0.0702928	0.0642734	0.105219	0.0790195	0.0683652	0.0693119	0.1148	0.0748161	0.0802778	0.070075	0.0833451	0.0709369	0.0697481	0.102398	0.0730449	0.131747	0.0767537	0.0697705	0.06686	0.0486569	0.0631702	0.0538403	0.0816077	0.0571175	0.0625211	0.103738	0.0633074		H3K9me3	0.0799285	0.0722322	0.0899647	0.0747856	0.0817305	0.0927571	0.0595623	0.0641885	0.0765221
H3K9ac	0.00171499	0.00203982	0.0036441	0.00147326	0.00308494	0.00214564	0.00185865	0.00653184	0.00324176	0.00781473	0.00518855	0.00197822	0.00186574	0.0190506	0.00679296	0.00142118	0.00431751	0.00534553	0.00311273	0.00316387	0.00628011	0.00253886	0.00314328	0.00452331	0.0045563	0.00253302	0.00743155		H3K9ac	0.0024663	0.00223462	0.00387742	0.00499383	0.00923642	0.00369474	0.00418557	0.00340181	0.00484029
H3K14ac	0.105739	0.093304	0.0806981	0.0670078	0.0771486	0.0795516	0.061427	0.0579277	0.0749436	0.0883954	0.0861808	0.0890248	0.0743449	0.0511281	0.0691807	0.0575331	0.0598949	0.0577911	0.122391	0.131707	0.127914	0.100474	0.102751	0.0910485	0.0843058	0.0867	0.0801654		H3K14ac	0.093247	0.0745693	0.0647661	0.087867	0.0648846	0.0584064	0.127337	0.098091	0.0837237
H3K9me1K14ac	0.170295	0.160306	0.107552	0.152986	0.177193	0.174121	0.105605	0.147441	0.163387	0.168452	0.139847	0.166412	0.154733	0.119226	0.169685	0.0977661	0.150473	0.152646	0.210278	0.295423	0.215721	0.214077	0.158149	0.197833	0.189605	0.121953	0.200178		H3K9me1K14ac	0.146051	0.1681	0.138811	0.158237	0.147881	0.133628	0.240474	0.19002	0.170578
H3K9me2K14ac	0.0774018	0.0726434	0.139214	0.0883127	0.0744786	0.0733847	0.120788	0.0631907	0.0695649	0.0797333	0.0990611	0.0786055	0.0690887	0.118314	0.0816066	0.137163	0.060908	0.0561868	0.146833	0.0480287	0.165219	0.0783292	0.13127	0.0779603	0.0691122	0.153434	0.0764789		H3K9me2K14ac	0.0964198	0.0787253	0.0845144	0.0858	0.0896699	0.0847527	0.120027	0.0958533	0.099675
H3K9me3K14ac	0.0164326	0.0145825	0.0370316	0.0190453	0.00973105	0.0192641	0.0328863	0.00732005	0.0176945	0.0197971	0.0305042	0.0216558	0.01966	0.0396232	0.0220859	0.046703	0.0145523	0.0135273	0.0460434	0.0139808	0.05157	0.019939	0.0465209	0.0231671	0.019717	0.050851	0.020876		H3K9me3K14ac	0.0226822	0.0160135	0.0193003	0.0239857	0.027123	0.0249275	0.0371981	0.0298757	0.0304813
H3K9acK14ac	0.00302132	0.00329314	0.00405983	0.00298185	0.00292214	0.00295831	0.00284599	0.00227193	0.00261291	0.00337549	0.00285783	0.0038886	0.00355882	0.00766233	0.00327279	5.66248e-05	0.00214147	0.00223431	0.0132307	0.011531	0.0100181	0.00948013	0.0120502	0.00771328	0.0059033	0.0100771	0.006365		H3K9acK14ac	0.0034581	0.0029541	0.00257694	0.00337397	0.00483131	0.00147747	0.0115933	0.00974788	0.00744845
H3S10ph	6.16542e-05	0.000142885	0	0.00127053	8.1941e-05	3.48992e-05	1.83372e-05	2.03152e-05	9.93006e-06	0	0	0	1.55933e-06	0	1.60237e-05	0	0	2.85231e-05	0	0	0.00189352	2.01901e-05	0.000131911	2.72482e-06	1.47496e-05	7.17097e-05	9.30493e-06		H3S10ph	6.81797e-05	0.000462458	1.61942e-05	0	5.86099e-06	9.5077e-06	0.000631174	5.16088e-05	3.19214e-05
H3K9me1S10ph	6.63577e-06	0.000367887	0.000838414	0.00181678	0.000246982	1.98655e-05	0.000699145	7.23755e-05	0.000444789	4.09557e-05	0	0	2.77269e-05	0.00609714	3.59067e-05	0.000456649	7.12286e-05	0.000100252	5.27741e-06	0.000282528	0.00625562	0.000369066	0.000240843	0.00116189	2.93495e-05	0.000188955	3.54916e-05		H3K9me1S10ph	0.000404313	0.000694542	0.000405436	1.36519e-05	0.00205359	0.000209377	0.00218114	0.000590601	8.45987e-05
H3K9me2S10ph	7.91513e-05	7.72984e-05	0.000384188	4.72679e-05	8.83569e-05	1.27631e-05	0.000211033	1.75436e-05	4.75849e-05	5.13854e-05	0	0	4.2904e-06	0	3.61653e-05	0	1.92991e-05	0	0	0	0.00122299	0.000307462	0.000124001	1.67579e-05	7.02181e-05	0.000400093	3.51525e-05		H3K9me2S10ph	0.000180213	4.94626e-05	9.20539e-05	1.71285e-05	1.34852e-05	6.43304e-06	0.000407664	0.000149407	0.000168488
H3K9me3S10ph	0	0	0	0.000409092	0	0	1.33379e-05	2.77952e-05	0	0	0	0.00148238	1.90145e-06	0	0	5.99408e-05	2.34568e-05	5.29458e-06	0	0	0.000466632	0.000140115	0.000507141	0.000129316	1.61644e-05	1.32426e-05	4.67253e-05		H3K9me3S10ph	0	0.000136364	1.3711e-05	0.000494126	6.33815e-07	2.95641e-05	0.000155544	0.000258857	2.53774e-05
H3K9acS10ph	0	0	0	0	0	0	0	0	0	0	0	0	0	0	0	0	0	0	0	0	0	0	0	0	0	0	0		H3K9acS10ph	0	0	0	0	0	0	0	0	0
H3S10phK14ac	0	0	0	0	0	0	0	0	0	0	0	0	0	0	0	0	0	0	0	0	0	0	0	0	0	0	0		H3S10phK14ac	0	0	0	0	0	0	0	0	0
H3K9me1S10phK14ac	1.50661e-06	2.51694e-05	8.62276e-05	9.98237e-06	0	0	0	0	0	0	0	0	0	0	0	0	0	0	0	0.000859123	0.000562334	0.000524731	0.000230434	0.000569536	0	1.1167e-05	0		H3K9me1S10phK14ac	3.76345e-05	3.32746e-06	0	0	0	0	0.000473819	0.000441567	3.72233e-06
H3K9me2S10phK14ac	0	0	0	0.00012635	0	0	0	0	0	2.21163e-06	0	0	0	0	0	7.08961e-07	7.14746e-06	0	0	0	0.000792788	5.72338e-05	0.000162024	7.18366e-06	2.44397e-05	0	0		H3K9me2S10phK14ac	0	4.21165e-05	0	7.3721e-07	0	2.61881e-06	0.000264263	7.54804e-05	8.14656e-06
H3K9me3S10phK14ac	0	0	0	8.66142e-05	0	0	1.83467e-06	0	0	0	0	0	0	0	0	0	0	0	0	0	0.000412984	6.76835e-05	0.000206731	7.05429e-05	0	0	5.84199e-06		H3K9me3S10phK14ac	0	2.88714e-05	6.11555e-07	0	0	0	0.000137661	0.000114986	1.94733e-06
H3K9acS10phK14ac	0	0	0	0	0	0	0	0	0	0	0	4.97642e-05	0	0	0	0	0	0	0	2.59742e-05	0	0	0	0	0	0	0		H3K9acS10phK14ac	0	0	0	1.65881e-05	0	0	8.65806e-06	0	0
H3K18K23un	0.771423	0.808559	0.786692	0.77912	0.78643	0.813728	0.805407	0.814942	0.803977	0.807433	0.79217	0.799771	0.825902	0.796474	0.803017	0.808752	0.837098	0.835448	0.67803	0.670752	0.648529	0.731777	0.742596	0.745669	0.790149	0.787074	0.783051		H3K18K23un	0.788891	0.793093	0.808109	0.799791	0.808464	0.827099	0.66577	0.740014	0.786758
H3K18me1|K23me1	0.00162333	0.00232425	0.0023344	0.0026355	0.00258418	0.00220489	0.00279617	0.00265396	0.000762967	0.0024135	0.00252931	0.00219536	0.00256622	0.0017477	0.00272857	0.00328269	0.00301732	0.00304705	0.00210493	0.00226332	0.000928588	0.00208797	0.00216457	0.00222733	0.00266102	0.00272124	0.000690847		H3K18me1|K23me1	0.00209399	0.00247486	0.00207103	0.00237939	0.0023475	0.00311569	0.00176561	0.00215996	0.00202437
H3K18me1K23me1	0.00442991	0	0	0.000196109	5.4725e-05	0	0.00101807	5.01521e-05	0.000744039	6.88772e-06	6.85396e-05	0	0	0.000427944	0.000148862	4.66844e-05	8.20185e-05	0	9.6443e-06	0	0	0	0	3.67831e-05	4.71237e-05	7.17758e-05	0.000263271		H3K18me1K23me1	0.00147664	8.36115e-05	0.000604088	2.51424e-05	0.000192269	4.2901e-05	3.21477e-06	1.2261e-05	0.00012739
H3K18ac	0.021708	0.0243348	0.0291449	0.027647	0.0269335	0.0217895	0.0241445	0.0228384	0.0237668	0.0221091	0.0232692	0.0256119	0.0194131	0.0158111	0.0263181	0.0262194	0.0245902	0.0248166	0.0478179	0.0426967	0.0343906	0.0326327	0.03259	0.0301714	0.0254314	0.0342247	0.0364185		H3K18ac	0.0250626	0.0254567	0.0235832	0.0236634	0.0205141	0.0252088	0.0416351	0.031798	0.0320249
H3K23ac	0.188545	0.152275	0.169319	0.180381	0.172773	0.153624	0.158852	0.150676	0.161884	0.154583	0.170377	0.159075	0.142657	0.174862	0.155687	0.152902	0.127248	0.128523	0.24694	0.255437	0.281416	0.214337	0.204953	0.20485	0.166903	0.159208	0.159606		H3K23ac	0.170046	0.168926	0.157137	0.161345	0.157736	0.136224	0.261264	0.208047	0.161906
H3K18acK23ac	0.0122704	0.0125075	0.0125104	0.0100206	0.0112245	0.0086539	0.00778283	0.00883958	0.00886473	0.0134544	0.0115864	0.0133464	0.009461	0.0106776	0.0121001	0.00879699	0.00796471	0.00816579	0.0250974	0.0288515	0.0347353	0.0191656	0.0176964	0.0170462	0.0148089	0.0167004	0.0199697		H3K18acK23ac	0.0124294	0.00996634	0.00849572	0.0127957	0.0107462	0.00830916	0.0295614	0.0179694	0.0171597
H3K27K36un	0.0558602	0.0641158	0.0588102	0.0275523	0.0288594	0.0322092	0.0213879	0.0240713	0.0230976	0.109642	0.163418	0.115757	0.0767011	0.0729807	0.0633859	0.0547076	0.0564429	0.0595312	0.0540876	0.0512509	0.0605439	0.0377866	0.0396054	0.0331193	0.0270823	0.0220904	0.0222665		H3K27K36un	0.0595954	0.0295403	0.0228523	0.129606	0.0710226	0.0568939	0.0552941	0.0368371	0.023813
H3K27me1	0.0021182	0.0745785	0.0626501	0.0470348	0.0528881	0.0604558	0.0418259	0.0505192	0.0473647	0.086074	0.162918	0.090546	0.0991185	0.0992719	0.0832452	0.0676283	0.0759133	0.0812985	0.0552851	0.0832692	0.0689443	0.0595611	0.0652076	0.059093	0.0471823	0.0386065	0.0427268		H3K27me1	0.0464489	0.0534596	0.0465699	0.113179	0.0938785	0.0749467	0.0691662	0.0612873	0.0428385
H3K27me2	0.237647	0.229896	0.222851	0.23834	0.230707	0.246782	0.233172	0.240522	0.233449	0.227498	0.276318	0.228475	0.23939	0.245603	0.235915	0.23348	0.261143	0.258634	0.233348	0.288387	0.273413	0.283711	0.286852	0.237635	0.234454	0.228116	0.213076		H3K27me2	0.230131	0.23861	0.235714	0.244097	0.240303	0.251086	0.26505	0.269399	0.225216
H3K36me2	0.047089	0.0315186	0.0322126	0.037503	0.0272067	0.0272394	0.027594	0.0208904	0.00917189	0.0567242	0.00785146	0.0604196	0.057139	0.0609665	0.0499288	0.052215	0.0440629	0.0442238	0.0266462	0.0281044	0.0313196	0.0260636	0.0258992	0.0223841	0.018636	0.0173137	0.0167924		H3K36me2	0.03694	0.0306497	0.0192187	0.0416651	0.0560114	0.0468339	0.0286901	0.0247823	0.0175807
H3K27me3	0.18335	0.171988	0.171147	0.174419	0.171171	0.189737	0.18514	0.190274	0.187736	0.136027	0.215818	0.137135	0.116736	0.129297	0.115138	0.107935	0.134224	0.129634	0.203201	0.240388	0.242378	0.248885	0.258516	0.203185	0.225246	0.218681	0.196953		H3K27me3	0.175495	0.178443	0.187716	0.162993	0.12039	0.123931	0.228656	0.236862	0.213627
H3K27me2K36me1	0.111896	0.104657	0.102932	0.120222	0.118327	0.115119	0.115304	0.120541	0.10178	0.0974553	0.0695027	0.0989778	0.115818	0.116107	0.0971134	0.121892	0.104147	0.111825	0.106144	0.120595	0.124645	0.128742	0.126692	0.120679	0.10029	0.0973993	0.0881454		H3K27me2K36me1	0.106495	0.117889	0.112542	0.0886453	0.10968	0.112621	0.117128	0.125371	0.0952781
H3K27me1K36me2	0.06227	0.06402	0.0592028	0.0635621	0.063163	0.0651684	0.0574506	0.0581389	0.066503	0.066409	0.00309975	0.0616079	0.0700714	0.0784633	0.0801081	0.0857792	0.0878582	0.0892777	0.0538867	0.0473748	0.0561842	0.0555699	0.0506019	0.0520231	0.0494788	0.0490024	0.0538813		H3K27me1K36me2	0.0618309	0.0639645	0.0606975	0.0437056	0.0762143	0.0876384	0.0524819	0.0527316	0.0507875
H3K27me1K36me1	0.022103	0.0339112	0.0255824	0.0217369	0.0236143	0.0299659	0.0174783	0.0209571	0.021299	0.0303252	0.0489218	0.0318226	0.0466356	0.0426445	0.0363904	0.0267519	0.0313915	0.0337679	0.0206137	0.029173	0.0262158	0.025452	0.0269461	0.0272707	0.0161932	0.0131372	0.0151212		H3K27me1K36me1	0.0271989	0.0251057	0.0199115	0.0370232	0.0418902	0.0306371	0.0253342	0.0265563	0.0148172
H3K27me3K36me1	0.051164	0.0478034	0.0501374	0.0689786	0.0928664	0.0526999	0.0817997	0.0597873	0.0777765	0.0402178	0.0446128	0.0415507	0.0416604	0.0437681	0.0349718	0.0638598	0.0381923	0.0404122	0.0585328	0.0646226	0.0727047	0.0724729	0.0733889	0.0670754	0.0609439	0.0597142	0.137297		H3K27me3K36me1	0.0497016	0.071515	0.0731212	0.0421271	0.0401334	0.0474881	0.0652867	0.070979	0.0859851
H3K27me1K36me3	0.025491	0.0261695	0.0247211	0.0264433	0.0273327	0.0280509	0.0247389	0.0245575	0.0247268	0.0227197	0.00545776	0.0221959	0.0221255	0.0254282	0.0252248	0.025203	0.0261712	0.0255635	0.025969	0.0215404	0.0265073	0.0248007	0.023688	0.0245753	0.0206154	0.0209002	0.0220186		H3K27me1K36me3	0.0254605	0.0272756	0.0246744	0.0167911	0.0242595	0.0256459	0.0246723	0.0243547	0.021178
H3K27me2K36me2	0.159516	0.121332	0.147379	0.137486	0.126927	0.119707	0.148681	0.148579	0.162935	0.0962623	0.00203367	0.0876045	0.0886407	0.0671172	0.124516	0.124202	0.113011	0.0994865	0.123001	0.0241717	0.0137214	0.0275579	0.0165023	0.116886	0.153519	0.17542	0.147568		H3K27me2K36me2	0.142742	0.12804	0.153398	0.0619668	0.0934245	0.112233	0.0536314	0.0536488	0.158835
H3K27me3K36me2	0.0397437	0.0285733	0.0404966	0.0362549	0.0362018	0.0321069	0.041352	0.0402117	0.0405549	0.0234432	0	0.0210521	0.0226417	0.0172277	0.0294829	0.0288359	0.0266688	0.0232651	0.0377265	0	0.000334113	0.00815832	0.00478658	0.0350269	0.0456946	0.051987	0.0430376		H3K27me3K36me2	0.0362712	0.0348545	0.0407062	0.0148317	0.0231174	0.0262566	0.0126869	0.0159906	0.0469064
H3K27ac	0.000890495	0.00100004	0.00104421	0.000309991	0.00031203	0.000313069	0	0	0.000256344	0.00150592	0	0.00162544	0.000704128	0	0.000554614	0.000449574	0.000388642	0.000374191	0.00122587	0	0.00140967	0.000782756	0.000817679	0.000598651	0.000452412	0.000427168	0.000478012		H3K27ac	0.000978248	0.000311697	8.54479e-05	0.00104379	0.000419581	0.000404136	0.000878513	0.000733029	0.000452531
H3S28ph	0	8.05369e-05	1.33716e-06	1.01299e-05	1.39397e-06	3.53701e-06	0	4.1242e-05	0	3.03803e-06	0	4.06122e-06	0	0	0	0	1.05091e-05	0	0	5.39385e-05	0	0	2.19568e-06	0	3.55892e-06	0	0.000151035		H3S28ph	2.72913e-05	5.0203e-06	1.37473e-05	2.36642e-06	0	3.50302e-06	1.79795e-05	7.31892e-07	5.15313e-05
H3K27me1S28ph	0.000211509	0	3.30139e-06	0	3.09383e-05	0	0.0024063	0	0.00324398	0.00435179	0	0.000683149	0.00241607	0.00112412	0.0232769	0.00416987	0	0.0024274	0	0.000191144	0.000194805	0	0	0	0	0.00587954	0		H3K27me1S28ph	7.16034e-05	1.03128e-05	0.00188343	0.00167831	0.00893905	0.00219909	0.00012865	0	0.00195985
H3K27me2S28ph	0	0	6.34604e-05	0	0	1.68984e-06	0	0	0	0	0	0	0	0	7.5542e-06	1.32443e-06	0	1.47524e-06	2.98347e-05	0	3.94226e-06	0	4.57522e-06	2.26713e-06	1.00336e-06	6.53342e-07	0		H3K27me2S28ph	2.11535e-05	5.6328e-07	0	0	2.51807e-06	9.33224e-07	1.1259e-05	2.28078e-06	5.52234e-07
H3K27me3S28ph	0.000539839	0.0001899	9.49987e-05	5.23956e-05	0.000116538	0.000115377	1.83554e-05	0.000266421	2.5818e-05	0.000612877	0	0.000123661	0	0	0.000185656	4.91765e-05	5.52153e-05	7.02058e-05	0.00010595	0.000330622	0.000265688	2.21618e-05	0	0	4.25704e-05	2.94865e-06	0.000111675		H3K27me3S28ph	0.000274912	9.47703e-05	0.000103532	0.000245513	6.18854e-05	5.81992e-05	0.000234087	7.38726e-06	5.23981e-05
H3K27me2S28phK36me2	0	0	0.000606925	0	0	0	0.00165	0	0	0	0	0	0	0	0	0.00284028	0	0	0	0.000546645	0	0.000433728	0.000489434	0.000445774	0	0.00132135	0		H3K27me2S28phK36me2	0.000202308	0	0.000550001	0	0	0.000946759	0.000182215	0.000456312	0.000440451
H3K27me3S28phK36me2	0.000110269	0.000166217	6.37069e-05	9.39343e-05	0.00027439	0.000324905	1.02106e-06	0.00064345	8.00274e-05	0.000729333	4.74324e-05	0.00041908	0.000201799	0	0.000555441	0	0.00031996	0.000207127	0.000196536	0	0.00121425	0	0	0	0.000165313	0	0.000375506		H3K27me3S28phK36me2	0.000113398	0.000231076	0.000241499	0.000398615	0.000252413	0.000175696	0.000470263	0	0.000180273
H33K27K36un	0.0533445	0.0723225	0.0563187	0.0360001	0.0418905	0.04458	0.0331318	0.0354165	0.0342616	0.101845	0.578882	0.123118	0.100698	0.103778	0.0727929	0.0617566	0.0675686	0.079959	0.0577939	0.108887	0.0745568	0.0583108	0.0723784	0.0587483	0.0488717	0.0372432	0.0364484		H33K27K36un	0.0606619	0.0408235	0.03427	0.267949	0.0924231	0.0697614	0.0804127	0.0631458	0.0408544
H33K27me1	0.0722172	0.0489014	0.0426759	0.0419422	0.0529154	0.0581836	0.0443922	0.043568	0.044485	0.115725	0.202125	0.0695793	0.0911562	0.0780221	0.183092	0.0601791	0.0657129	0.0734529	0.0329544	0.0590705	0.0430816	0.0634578	0.0759966	0.0682858	0.0475978	0.0438025	0.0604438		H33K27me1	0.0545981	0.0510137	0.0441484	0.129143	0.117423	0.0664483	0.0450355	0.0692467	0.0506147
H33K27me2	0.148397	0.138163	0.148257	0.180904	0.165114	0.156465	0.184243	0.166893	0.19017	0.11252	0	0.135875	0.16165	0.186352	0.138308	0.167066	0.15335	0.174612	0.128761	0.223434	0.15817	0.213974	0.207655	0.180118	0.166796	0.145312	0.139465		H33K27me2	0.144939	0.167494	0.180435	0.0827983	0.162103	0.165009	0.170122	0.200583	0.150524
H33K36me2	0.0699259	0.0848458	0.0698407	0.0539518	0.0570622	0.0573862	0.0461875	0.0424911	0.0463631	0.0954252	0	0.0952628	0.0906818	0.114677	0.0798836	0.0936677	0.0783283	0.0954591	0.0471121	0.143065	0.06913	0.060214	0.0681445	0.0500361	0.0374058	0.0365547	0.0393413		H33K36me2	0.0748708	0.0561334	0.0450139	0.0635627	0.0950809	0.0891517	0.0864358	0.0594649	0.0377673
H33K27me3	0.122783	0.124416	0.109991	0.117099	0.112262	0.122159	0.123175	0.124206	0.124268	0.10784	0.0344687	0.110762	0.0959423	0.105822	0.0709901	0.0739682	0.121922	0.0832102	0.253079	0.196312	0.18352	0.203935	0.198108	0.159774	0.16067	0.14196	0.133268		H33K27me3	0.119063	0.117173	0.123883	0.0843569	0.0909182	0.0930336	0.21097	0.187272	0.145299
H33K27me2K36me1	0.126371	0.156458	0.127891	0.135022	0.135235	0.13138	0.121867	0.107689	0.122347	0.117581	0.117705	0.125059	0.132363	0.170325	0.104537	0.138487	0.122183	0.141552	0.105412	0	0.134429	0.124621	0.14356	0.118286	0.0958852	0.0904783	0.106912		H33K27me2K36me1	0.136907	0.133879	0.117301	0.120115	0.135742	0.134074	0.0799471	0.128822	0.0977586
H33K27me1K36me2	0.0817481	0.0859143	0.0789388	0.0834866	0.0805492	0.0822724	0.0828023	0.0816815	0.0961046	0.0925632	0.00213744	0.0903593	0.100167	0.100232	0.104723	0.102531	0.099833	0.117613	0.0721223	0.075499	0.0892442	0.102582	0.0928686	0.0899487	0.0918754	0.0889414	0.0965097		H33K27me1K36me2	0.0822004	0.0821027	0.0868628	0.0616867	0.101707	0.106659	0.0789552	0.0951332	0.0924422
H33K27me1K36me1	0.0195073	0	0.0250122	0.026239	0.0332137	0.0476416	0.0303951	0.0546067	0	0	0	0	0	0	0	0.0394619	0.058262	0	0	0.0404931	0	0	0	0	0	0	0		H33K27me1K36me1	0.0148399	0.0356981	0.0283339	0	0	0.0325747	0.0134977	0	0
H33K27me3K36me1	0.0345025	0.0449397	0.0346783	0.0370468	0.0372972	0.0388367	0.0375921	0.0365369	0.0375509	0.0286604	0.0646811	0.0270528	0.0213423	0.0214961	0.024977	0.0287984	0.0237022	0.0266763	0.036155	0.0583968	0.0371139	0.0440534	0.0490284	0.0395379	0.0351431	0.0363993	0.042913		H33K27me3K36me1	0.0380402	0.0377269	0.0372266	0.0401315	0.0226051	0.0263923	0.0438886	0.0442066	0.0381518
H33K27me1K36me3	0.0557241	0.063991	0.0595706	0.0593596	0.0597399	0.0671678	0.0550766	0.0507704	0.0491463	0.0555923	0	0.0638652	0.0563226	0.0435167	0.0568637	0.0521195	0.0506889	0.0531871	0.0572459	0.0608134	0.060106	0.071194	0.0646441	0.0648987	0.0530233	0.0502433	0.0508716		H33K27me1K36me3	0.0597619	0.0620891	0.0516644	0.0398192	0.0522343	0.0519985	0.0593884	0.0669122	0.0513794
H33K27me2K36me2	0.153665	0.106306	0.167307	0.147767	0.135462	0.0957051	0.164687	0.14517	0.179519	0.0996083	0	0.0980778	0.0963662	0.0500908	0.111823	0.123296	0.0989475	0.105483	0.114528	0.0340283	0.043817	0.028071	0.0130833	0.100942	0.175763	0.230568	0.180659		H33K27me2K36me2	0.142426	0.126312	0.163126	0.0658954	0.0860934	0.109242	0.0641243	0.0473656	0.195663
H33K27me3K36me2	0.0595185	0.0710727	0.0764127	0.0802968	0.0892579	0.0982234	0.0764501	0.11097	0.0697449	0.0726402	0	0.0569056	0.0515391	0.0256874	0.0520091	0.0573621	0.0595016	0.0487602	0.0867994	0	0.0899055	0.0199586	0.00857617	0.0656152	0.0833558	0.0950759	0.110414		H33K27me3K36me2	0.0690013	0.0892594	0.0857217	0.0431819	0.0430785	0.055208	0.0589016	0.0313833	0.0962818
H33K27ac	0.00229573	0.00267021	0.00297128	0.000884292	0	0	0	0	0.00101607	0	0	0.00302797	0.00177136	0	0	0.0013066	0	0	0.00803751	0	0.00810859	0.00560369	0.00588336	0.00379054	0.0036128	0.00318346	0.00275559		H33K27ac	0.00264574	0.000294764	0.000338691	0.00100932	0.000590453	0.000435534	0.00538203	0.00509253	0.00318395
H33S28ph	0	0	7.96136e-05	0	0	0	0	0	0.0050533	0	0	0.00105839	0	0	0	0	0	3.432e-05	0	0	0.0089686	0.00406256	7.4904e-05	1.83946e-05	0	0.00023818	0		H33S28ph	2.65379e-05	0	0.00168443	0.000352795	0	1.144e-05	0.00298953	0.00138529	7.93933e-05
H33K27me1S28ph	0	0	0	0	0	0	0	0	0	0	0	0	0	0	0	0	0	0	0	0	0	0	0	0	0	0	0		H33K27me1S28ph	0	0	0	0	0	0	0	0	0
H33K27me2S28ph	0	0	0	0	0	0	0	0	0	0	0	0	0	0	0	0	0	0	0	0	0	0	0	0	0	0	0		H33K27me2S28ph	0	0	0	0	0	0	0	0	0
H33K27me3S28ph	0	0	0	0	0	0	0	0	0	0	0	0	0	0	0	0	0	0	0	0	0	0	0	0	0	0	0		H33K27me3S28ph	0	0	0	0	0	0	0	0	0
H33K27me2S28phK36me2	0	0	0	0	0	0	0	0	0	0	0	0	0	0	0	0	0	0	0	0	0	0	0	0	0	0	0		H33K27me2S28phK36me2	0	0	0	0	0	0	0	0	0
H33K27me3S28phK36me2	0	0	5.54105e-05	0	0	0	0	0	0	0	0	0	0	0	0	0	0	0	0	0	0	0	0	0	0	0	0		H33K27me3S28phK36me2	1.84702e-05	0	0	0	0	0	0	0	0
H3K56un	0.592477	0.857315	0.695964	0.648652	0.440045	0.814724	0.588595	0.663189	0.635542	0.789159	0.898561	0.723829	0.785373	0.960575	0.560666	0.375208	0.579327	0.467981	0.851633	0.685502	0.755649	0.496202	0.700288	0.896508	0.656657	0.657874	0.563629		H3K56un	0.715252	0.634474	0.629109	0.80385	0.768871	0.474172	0.764261	0.697666	0.626053
H3K56me1	0	0	0	0	0	0	0	0	0	0	0	0	0	0	0	0	0	0	0	0	0	0	0	0	0	0	0		H3K56me1	0	0	0	0	0	0	0	0	0
H3K56me2	0.00398063	0	0	0	0	0	0	0	0	0	0	0	0	0	0	0	0	0	0	0	0	0	0	0	0	0	0		H3K56me2	0.00132688	0	0	0	0	0	0	0	0
H3K56me3	0.403508	0.142685	0.304036	0.351348	0.559921	0.185276	0.411405	0.336773	0.363741	0.210841	0.101439	0.276171	0.214627	0.0394247	0.439334	0.624792	0.420673	0.532019	0.148367	0.314498	0.244351	0.503798	0.299712	0.103492	0.343274	0.342003	0.435276		H3K56me3	0.28341	0.365515	0.370639	0.19615	0.231129	0.525828	0.235739	0.302334	0.373518
H3K56ac	3.44175e-05	0	0	0	3.41392e-05	0	0	3.86615e-05	0.000717198	0	0	0	0	0	0	0	0	0	0	0	0	0	0	0	6.88918e-05	0.000123466	0.00109463		H3K56ac	1.14725e-05	1.13797e-05	0.000251953	0	0	0	0	0	0.000428996
H3K79un	0.869323	0.901919	0.826295	0.834484	0.864212	0.901968	0.862714	0.861035	0.898962	0.910478	0.888465	0.896709	0.899758	0.883275	0.881583	0.807461	0.836367	0.845993	0.875542	0.876712	0.839559	0.859297	0.844549	0.820693	0.824848	0.833747	0.817079		H3K79un	0.865846	0.866888	0.874237	0.898551	0.888205	0.82994	0.863938	0.841513	0.825225
H3K79me1	0.0404519	0.0407692	0.0529913	0.0398762	0.0368039	0.0341641	0.0350585	0.0387521	0.0418691	0.0325344	0.0441455	0.0351836	0.0478211	0.0208649	0.0296903	0.0383318	0.040646	0.0445315	0.0521007	0.0404957	0.0973235	0.0504654	0.0469051	0.0358565	0.059691	0.052966	0.0666718		H3K79me1	0.0447375	0.0369481	0.0385599	0.0372879	0.0327921	0.0411698	0.0633066	0.044409	0.0597763
H3K79me2	0.0742293	0.0573118	0.0853635	0.119484	0.0856549	0.041794	0.0870927	0.100213	0.0538372	0.0521796	0.0186186	0.0585473	0.0524208	0	0.0875165	0.154071	0.11765	0.102446	0.0720803	0.0519819	0.053451	0.0902378	0.0916094	0.0863399	0.0888264	0.106266	0.11465		H3K79me2	0.0723015	0.0823111	0.0803811	0.0431151	0.0466458	0.124722	0.0591711	0.0893957	0.103247
H3K79me3	0	0	0.000434804	0	0	0	0	0	0	0	0	0	0	0.0590776	5.44309e-05	0	0.000476301	0	0	6.97196e-05	0	0	2.37379e-05	0.000853522	0.000162435	0.000230506	0		H3K79me3	0.000144935	0	0	0	0.0197107	0.000158767	2.32399e-05	0.00029242	0.00013098
H3K79ac	0.0159953	0	0.0349156	0.00615526	0.013329	0.022074	0.0151348	0	0.0053319	0.00480759	0.0487706	0.00956016	0	0.0367826	0.00115559	0.000136616	0.00486107	0.00703018	0.000276547	0.0307408	0.00966674	0	0.0169124	0.0562573	0.0264717	0.006791	0.00159973		H3K79ac	0.0169703	0.0138528	0.00682224	0.0210461	0.0126461	0.00400929	0.0135614	0.0243899	0.0116208
H3K122un	1	1	1	1	1	1	1	1	1	1	1	1	1	1	1	1	1	1	1	1	1	1	1	1	1	1	1		H3K122un	1	1	1	1	1	1	1	1	1
H3K122ac	0	0	0	0	0	0	0	0	0	0	0	0	0	0	0	0	0	0	0	0	0	0	0	0	0	0	0		H3K122ac	0	0	0	0	0	0	0	0	0
H4K5K8K12K16un	0.503247	0.494916	0.506669	0.514671	0.49855	0.490597	0.52579	0.541233	0.515074	0.464278	0.46199	0.46615	0.475628	0.466149	0.4696	0.513525	0.509125	0.486179	0.251119	0.264724	0.235396	0.304344	0.302781	0.325456	0.345285	0.333485	0.356767		H4K5K8K12K16un	0.501611	0.501272	0.527366	0.464139	0.470459	0.502943	0.250413	0.310861	0.345179
H4K5ac	0.0186182	0.0169837	0.0169763	0.0117934	0.0123711	0.0140171	0.0104092	0.0106579	0.0118148	0.0177602	0.0181447	0.0194201	0.011851	0.0183437	0.013003	0.0118883	0.0111811	0.0111	0.0211949	0.0214784	0.0280873	0.0163258	0.0151261	0.0137178	0.0123269	0.0120098	0.0140657		H4K5ac	0.0175261	0.0127272	0.0109606	0.0184417	0.0143992	0.0113898	0.0235869	0.0150566	0.0128008
H4K8ac	0.0221836	0.0205712	0.0194198	0.0207369	0.0214102	0.0213621	0.0212901	0.0196754	0.0198048	0.0217965	0.0207052	0.0202889	0.021593	0.0228453	0.0210646	0.0222134	0.0204466	0.022295	0.0210108	0.0227508	0.0197844	0.0242747	0.0239544	0.0251033	0.0252094	0.0241596	0.0242924		H4K8ac	0.0207249	0.0211697	0.0202568	0.0209302	0.0218343	0.0216517	0.021182	0.0244441	0.0245538
H4K12ac	0.0238029	0.0236222	0.0230372	0.0189169	0.0190892	0.019588	0.016746	0.0167252	0.0168634	0.0254756	0.0259559	0.0260497	0.019454	0.0225721	0.0175998	0.0167635	0.0172105	0.0150835	0.0298952	0.0303477	0.0314653	0.0237372	0.0242971	0.0241586	0.0182877	0.0178043	0.0189804		H4K12ac	0.0234874	0.019198	0.0167782	0.0258271	0.0198753	0.0163525	0.0305694	0.0240643	0.0183575
H4K16ac	0.302557	0.3172	0.302196	0.330831	0.327096	0.34935	0.337719	0.326183	0.338647	0.329019	0.340043	0.317928	0.354943	0.353518	0.353086	0.329067	0.341737	0.35443	0.359389	0.364239	0.371446	0.389735	0.40167	0.404132	0.407601	0.39858	0.390029		H4K16ac	0.307318	0.335759	0.334183	0.328997	0.353849	0.341745	0.365025	0.398512	0.398737
H4K5acK8ac	0.0324399	0.0314778	0.0323231	0.0220523	0.0257497	0.0284643	0.0182009	0.0181068	0.0344255	0.0103253	0.0120397	0.0533563	0.0189589	0.0137165	0.0405655	0.0178089	0.0271512	0.0309094	0.0397947	0.0103666	0.0399754	0.0226158	0.0225349	0.0140688	0.0255716	0.0367279	0.0315216		H4K5acK8ac	0.0320803	0.0254221	0.0235777	0.0252404	0.0244136	0.0252898	0.0300456	0.0197399	0.0312737
H4K5acK12ac	0.00514175	0.0051651	0.00543237	0.00127979	0.00121627	0.000944686	0.000792041	0.0011462	0.000704749	0.00782899	0.00687983	0.00498603	0.00221644	0.00644405	0.00131989	0.00152195	0.00111199	0.00107357	0.0132249	0.0208482	0.0161011	0.00620262	0.00658904	0.00661431	0.00301793	0.00225494	0.00322665		H4K5acK12ac	0.00524641	0.00114692	0.000880995	0.00656495	0.00332679	0.00123584	0.0167248	0.00646866	0.00283317
H4K5acK16ac	0.000344494	0.000137117	0.000385096	0.00197532	0.00281779	0.000154489	0.00165292	0.0015945	3.53941e-05	0.00797872	0.00707314	0.000152706	0.00223925	0.00257221	0.000168977	0.00264678	0.000484582	0.000538018	0.0104678	0.0231451	0.0138216	0.00883765	0.0104051	0.0127346	0.00437835	0.000656154	0.00343574		H4K5acK16ac	0.000288902	0.0016492	0.00109427	0.00506819	0.00166015	0.00122313	0.0158115	0.0106591	0.00282341
H4K8acK12ac	0.00140757	0.00107807	0.00104926	0.000975689	0.00103988	0.000965101	0.000755258	0.000789009	0.000750914	0.002233	0.00142357	0.001241	0.00138665	0.0018891	0.00122766	0.0011853	0.00116982	0.00107359	0.00100554	0.00111083	0.00189908	0.00176371	0.00137314	0.00139907	0.0015473	0.00105307	0.00111714		H4K8acK12ac	0.0011783	0.000993557	0.00076506	0.00163252	0.00150114	0.0011429	0.00133848	0.00151198	0.00123917
H4K8acK16ac	0.026621	0.0234228	0.0264776	0.0220079	0.0251094	0.0221536	0.0197304	0.018282	0.0169643	0.024177	0.0226281	0.0217668	0.0190172	0.0187482	0.0229882	0.0216233	0.020792	0.0222637	0.0605587	0.0520433	0.0471678	0.0494144	0.0431138	0.0402795	0.0406268	0.0482688	0.0433314		H4K8acK16ac	0.0255071	0.0230903	0.0183256	0.0228573	0.0202512	0.0215597	0.0532566	0.0442692	0.0440757
H4K12acK16ac	0.0355653	0.0399058	0.0367657	0.035565	0.0420472	0.0340139	0.0319359	0.02977	0.0267712	0.0600376	0.0578548	0.0375962	0.0555829	0.0557161	0.0359024	0.0388012	0.0298596	0.034569	0.0915179	0.118552	0.11203	0.107071	0.105386	0.102021	0.086066	0.0770395	0.0759131		H4K12acK16ac	0.0374123	0.0372087	0.0294924	0.0518295	0.0490671	0.0344099	0.107367	0.104826	0.0796728
H4K8acK12acK16ac	0.0116502	0.0103917	0.0116211	0.0101068	0.0118197	0.00941109	0.00812683	0.00822559	0.00951264	0.0121626	0.0120743	0.0137463	0.0085093	0.0096004	0.0127217	0.0125899	0.0108863	0.0110236	0.0370029	0.02227	0.0307439	0.0182941	0.0181325	0.0125407	0.0126852	0.0227127	0.0157357		H4K8acK12acK16ac	0.011221	0.0104459	0.00862169	0.0126611	0.0102771	0.0115	0.0300056	0.0163224	0.0170445
H4K5acK12acK16ac	0.00634212	0.00637456	0.00769093	0.00298623	0.00340794	0.00225796	0.0017929	0.00139332	0.00207509	0.00694138	0.00632604	0.00636812	0.00292482	0.00157068	0.00270533	0.00268172	0.00200771	0.00221522	0.0302323	0.0170672	0.0158132	0.00825334	0.00917617	0.00597116	0.00480777	0.00902972	0.00622349		H4K5acK12acK16ac	0.00680254	0.00288404	0.00175377	0.00654518	0.00240028	0.00230155	0.0210376	0.00780023	0.00668699
H4K5acK8acK16ac	0.00139463	0.00143435	0.00184009	0.000910064	0.000964964	0.000705585	0.000723999	0.000525822	0.000405882	0.000572114	0.00106562	0.0008928	0.000440588	0.000899432	0.00063868	0.000952923	0.000487613	0.000643263	0.00776408	0.00469334	0.00274529	0.00290942	0.00261679	0.002231	0.00171533	0.00342033	0.00149573		H4K5acK8acK16ac	0.00155636	0.000860204	0.000551901	0.000843513	0.000659567	0.0006946	0.00506757	0.00258574	0.00221047
H4K5acK8acK12ac	0.00613834	0.00497921	0.00473332	0.00358497	0.0043129	0.00407416	0.0030422	0.00361803	0.00386518	0.00626921	0.0057962	0.00710358	0.00300014	0.00389838	0.00439271	0.00433656	0.00399581	0.00372947	0.0106952	0.00655861	0.0162874	0.00572119	0.00535032	0.0027929	0.00419103	0.00520067	0.00521892		H4K5acK8acK12ac	0.00528362	0.00399068	0.00350847	0.00638967	0.00376374	0.00402061	0.0111804	0.00462147	0.0048702
H4K5acK8acK12acK16ac	0.00254578	0.00234038	0.00338329	0.00160634	0.0029977	0.00194116	0.00129161	0.0020751	0.00228443	0.00314459	0	0.00295326	0.00225484	0.00151645	0.00301557	0.00239461	0.00235318	0.00287337	0.015127	0.019805	0.017236	0.0104996	0.0074927	0.00677936	0.0066834	0.00759764	0.0086453		H4K5acK8acK12acK16ac	0.00275648	0.00218173	0.00188371	0.00203262	0.00226229	0.00254039	0.0173893	0.00825722	0.00764211
H4K20un	0.34395	0.367928	0.425017	0.34278	0.273762	0.254413	0.196587	0.156967	0.17265	0.362521	0.428152	0.388747	0.310229	0.356971	0.273719	0.237886	0.193851	0.183957	0.347374	0.288437	0.346963	0.271958	0.305963	0.291372	0.169959	0.176796	0.160665		H4K20un	0.378965	0.290319	0.175402	0.39314	0.31364	0.205231	0.327591	0.289764	0.16914
H4K20me1	0.182325	0.217474	0.234831	0.172646	0.134257	0.118521	0.153679	0.127972	0.133922	0.200194	0.250054	0.202721	0.149457	0.169261	0.121251	0.144077	0.136602	0.135745	0.308281	0.220592	0.278626	0.16339	0.183827	0.16934	0.136051	0.157718	0.131711		H4K20me1	0.211544	0.141808	0.138524	0.217656	0.146656	0.138808	0.269166	0.172186	0.141826
H4K20me2	0.362941	0.308732	0.262736	0.39774	0.476228	0.501594	0.534383	0.582546	0.564097	0.326033	0.241154	0.315361	0.448129	0.37275	0.483885	0.513104	0.542528	0.555837	0.254191	0.361603	0.270728	0.443169	0.398407	0.419201	0.562043	0.519056	0.554448		H4K20me2	0.31147	0.458521	0.560342	0.294183	0.434921	0.537156	0.295507	0.420259	0.545182
H4K20me3	0.110784	0.105866	0.0774153	0.0868331	0.11574	0.125471	0.115351	0.132515	0.129331	0.111251	0.0806396	0.0931709	0.0921851	0.101018	0.121144	0.104933	0.127019	0.124462	0.0901545	0.128533	0.103682	0.121483	0.111803	0.120087	0.131947	0.14643	0.153151		H4K20me3	0.0980217	0.109348	0.125732	0.0950206	0.104782	0.118804	0.107457	0.117791	0.143843
H4K20ac	0	0	0	0	1.28485e-05	0	0	0	0	0	0	0	0	0	0	0	0	0	0	0.000835779	0	0	0	0	0	0	2.45245e-05		H4K20ac	0	4.28283e-06	0	0	0	0	0.000278593	0	8.17485e-06
H4K44un	0.999872	0.999646	0.999897	0.999977	0.9998	0.999598	0.999339	0.999722	0.999238	0.999982	1	1	1	1	1	1	0.999848	1	0.999986	1	0.99996	0.999962	0.999913	0.999991	1	1	0.999995		H4K44un	0.999805	0.999792	0.999433	0.999994	1	0.999949	0.999982	0.999955	0.999998
H4K44ac	0.000128463	0.000354165	0.000102839	2.33075e-05	0.000199607	0.000401972	0.00066055	0.000277864	0.000762001	1.7646e-05	0	0	0	0	0	0	0.000151911	0	1.37627e-05	0	3.97092e-05	3.84382e-05	8.68654e-05	9.24073e-06	0	0	5.26871e-06		H4K44ac	0.000195156	0.000208296	0.000566805	5.882e-06	0	5.06371e-05	1.7824e-05	4.48481e-05	1.75624e-06
H1K25un	0.049678	0.216136	0.0462411	0.218211	0.175795	0.180128	0.0800792	0.0427544	0.086983	0.0764426	0.0908935	0.170709	0.181977	0.0757054	0.0617023	0.135653	0.091313	0.0804571	0.210559	0.273023	0.207724	0.204595	0.158713	0.10755	0.172599	0.133955	0.242637		H1K25un	0.104018	0.191378	0.0699389	0.112682	0.106462	0.102474	0.230435	0.156953	0.183064
H1K25me1	0.665387	0.369778	0.127226	0.406478	0.535565	0.189658	0.600736	0.188936	0.216675	0.0904972	0.326535	0.316446	0.576434	0.1423	0.405719	0.500221	0.627413	0.643042	0.355259	0.413915	0.328042	0.59781	0.534028	0.500939	0.552718	0.545605	0.445365		H1K25me1	0.387464	0.377234	0.335449	0.244493	0.374818	0.590226	0.365739	0.544259	0.514563
H1K25me2	0.000693503	0	0.00359002	0.00409375	0	8.75643e-05	0	0.0040933	0	0	0	0	0	0	0	0.000181	0	6.22499e-05	0	0	0	0	0	0	0	1.61039e-05	0.000119394		H1K25me2	0.00142784	0.00139377	0.00136443	0	0	8.10832e-05	0	0	4.51658e-05
H1K25me3	0.148586	0.0516841	0.00919247	0.108154	0.00978303	0.222072	0.103201	0.00925843	0.0032712	0.00371322	0.177038	0.325336	0.0915397	0.0181948	0.049633	0.116721	0.0771734	0.128706	0.224341	0.170502	0.298743	0.090929	0.116286	0.0337361	0.0957545	0.151696	0.180597		H1K25me3	0.0698207	0.113336	0.0385768	0.168696	0.0531225	0.107534	0.231195	0.080317	0.142682
H1K25ac	0	0.00209584	0.119317	2.95177e-05	0	0.00156518	0.000146055	0.111893	0.0473882	0.145971	0	0.000378835	0	0.199315	0.0669407	0	6.23141e-06	0	0	0.000358937	3.1141e-05	0	0.000147882	0.000146088	2.43992e-05	0	4.51682e-06		H1K25ac	0.0404708	0.000531567	0.0531423	0.0487833	0.0887517	2.07714e-06	0.000130026	9.799e-05	9.63867e-06
H1K31ac	0	0.00364516	0.62812	6.71174e-05	0	0.00195522	0.000259155	0.54696	0.605893	0.62213	0	0.00124665	0	0.453894	0.288089	0	1.27935e-05	0	4.79244e-05	0.000506777	6.38451e-05	4.16151e-05	0.000494771	0.00057771	2.13888e-05	0	1.48696e-05		H1K31ac	0.210588	0.000674111	0.38437	0.207792	0.247328	4.26451e-06	0.000206182	0.000371365	1.20861e-05
H1S26ac	0.135463	0.356661	0.0663138	0.254259	0.273301	0.404266	0.211344	0.0960474	0.0370487	0.0612043	0.405534	0.185883	0.145217	0.110591	0.12398	0.242557	0.202102	0.147115	0.209793	0.141303	0.163048	0.106551	0.190232	0.348725	0.174645	0.162572	0.128634		H1S26ac	0.186146	0.310609	0.114813	0.21754	0.126596	0.197258	0.171381	0.215169	0.155284
H1S26ph	0.00019328	0	0	0.00870789	0.00555547	0.000268054	0.00423537	5.81455e-05	0.00274087	4.15102e-05	0	0	0.0048329	0	0.00393569	0.00466646	0.00197899	0.000617084	0	0.000391353	0.00234837	7.38082e-05	9.81899e-05	0.0083268	0.00423746	0.00615611	0.00262736		H1S26ph	6.44268e-05	0.0048438	0.0023448	1.38367e-05	0.00292286	0.00242085	0.00091324	0.00283293	0.00434031
H1K33un	0.929507	0.572848	0.614331	0.606196	0.68906	0.527084	0.521787	0.444625	0.689493	0.541004	0.518808	0.523985	0.644422	0.936247	0.907879	0.483294	0.527149	0.517946	0.576423	0.722978	0.496059	0.693859	0.554746	0.509315	0.504994	0.734297	0.468172		H1K33un	0.705562	0.607447	0.551968	0.527932	0.829516	0.509463	0.598487	0.585973	0.569154
H1K33me1	0	0.00221629	0.00883567	0.00339	0.00248477	0.000129095	9.1103e-05	0.00165645	0.000572324	0.00539664	0.0029902	0.00297545	0.0019737	0.0299377	2.1319e-05	0.00215968	0.0012473	0.000113137	0.00372137	0.00225223	0.00507058	0.000217154	0	0.00157895	0.00132244	0.00113262	0.00235897		H1K33me1	0.00368399	0.00200129	0.000773294	0.00378743	0.0106443	0.00117337	0.00368139	0.0005987	0.00160468
H1K33me2	0.000110849	0.0311911	0.019644	0.0208912	0.0260386	0.0355752	0.0439519	0.0721222	0.00743812	0.0370446	0.0236005	0.0610854	0.0366875	0.00810106	0.0600965	0.0166311	0.0310357	0.0326375	0.00520473	0.00646203	0.0149192	0.0212753	0.0254731	0.069082	0.0257422	0.023955	0.0171323		H1K33me2	0.016982	0.0275017	0.0411707	0.0405768	0.0349617	0.0267681	0.00886198	0.0386101	0.0222765
H1K33me3	0.0210793	0.00685008	0.00657765	0.00314342	0.0163866	0.000164682	0.00128751	0.00285474	0.00413215	0.0194804	0.134333	0.0369925	0.00364143	0.00281205	0.00584887	0.087114	0.00682792	0.009623	0.00733147	0.0309687	0.161374	0.0132038	0.00302096	0.00469548	0.0491678	0.00660983	0.173115		H1K33me3	0.0115024	0.00656489	0.00275813	0.0636021	0.00410078	0.0345216	0.0665579	0.00697341	0.0762977
H1K33ac	0.0435333	0.204586	0.159178	0.190204	0.00756476	0.218224	0.205131	0.290528	0.0163737	0.232489	0.146788	0.208643	0.0268222	0	0.0135686	0.21983	0.240013	0.254677	0.237457	0.00418264	0.156585	0.025276	0.200116	0.252838	0.226767	0.00913048	0.188146		H1K33ac	0.135766	0.138664	0.170677	0.195973	0.0134636	0.238173	0.132741	0.15941	0.141348
H1S40ac	0.00576989	0.182308	0.191434	0.176175	0.258465	0.218822	0.227752	0.188214	0.281991	0.164586	0.173481	0.166318	0.286453	0.0229017	0.0125859	0.190971	0.193727	0.185003	0.169862	0.233157	0.165993	0.246169	0.216644	0.162491	0.192007	0.224876	0.151076		H1S40ac	0.126504	0.217821	0.232652	0.168128	0.107314	0.1899	0.189671	0.208435	0.189319
H1K36un	0.000164323	0.00366259	0.0132245	0.00534429	0.00332584	0.0175339	0.000167877	0.00339662	0.000819112	0.00905506	0.00499688	0.00501625	0.0029113	0.0265529	2.1817e-05	0.00343399	0.00208972	0.000200608	0.00613784	0.00281136	0.00727106	0.000287588	0	0.00269269	0.00206463	0.00145605	0.00346067		H1K36un	0.00568379	0.00873467	0.0014612	0.00635606	0.00982866	0.0019081	0.00540675	0.000993426	0.00232712
H1K36me1	0	0.021235	0.00931737	0.00783223	0.00783516	0.00250022	0.000117477	0.0517363	0.00136029	0.0267481	0.00420565	0.0158837	0.0170919	0.00574367	0.0385278	0.0566515	0.0406974	0.0450629	0.00250631	0.00997583	0.0046552	0.0340763	0.00927869	0.0136331	0.00772601	0.0167255	0.0324965		H1K36me1	0.0101841	0.00605587	0.017738	0.0156125	0.0204544	0.0474706	0.00571244	0.018996	0.0189827
H1K36me2	0.0216786	0.0113202	0.00264599	0.000221963	0.0219333	0.0160882	0.021018	0.00585377	0.00191648	0.0326862	0.0170594	0.0623649	0.00537126	0	0.00598548	0.138515	0.0114395	0.017063	0.0120922	0.0386569	0	0.0174864	0.00048724	0.000467686	0.076762	0.00849732	0.253964		H1K36me2	0.0118816	0.0127478	0.00959609	0.0373702	0.00378558	0.0556725	0.0169164	0.00614712	0.113075
H1K36me3	0.00344537	0.00123757	0.014491	0.00664677	0.00407542	0.906836	0.0165558	0.00118704	0.00793249	0.000361273	0.0593292	0.00204533	0.00213132	0.0634566	0.00114265	0.00406121	0.0344599	0.00106453	0.00278242	0.0163289	0.250332	0.00557553	0.195782	0.0833068	0.103914	0.0040315	0.00056642		H1K36me3	0.00639132	0.305853	0.00855843	0.0205786	0.0222435	0.0131952	0.0898144	0.094888	0.0361707
H1K36ac	0.95593	0.946673	0.919477	0.95566	0.922301	0	0.961505	0.911722	0.986805	0.907754	0.866972	0.883377	0.95055	0.830392	0.929084	0.768458	0.883187	0.918394	0.950723	0.902461	0.711335	0.918912	0.771963	0.868571	0.788409	0.943982	0.686819		H1K36ac	0.940693	0.625987	0.953344	0.886034	0.903342	0.85668	0.85484	0.853149	0.806403
H1S43ac	0.0187819	0.0158716	0.0408437	0.0242943	0.0405293	0.0570414	0.000635833	0.0261043	0.00116707	0.0233956	0.0474371	0.0313131	0.0219437	0.073855	0.0252381	0.0288804	0.0281264	0.0182145	0.0257586	0.0297655	0.0264074	0.0236619	0.0224895	0.0313286	0.0211236	0.0253081	0.0226932		H1S43ac	0.0251657	0.0406217	0.00930239	0.0340486	0.0403456	0.0250738	0.0273105	0.0258266	0.0230416
H1H12	0.0106412	0.00474509	0.00691	0.00530397	0.00794033	0.00527881	0.00709302	0.00639725	0.00530192	0.00557574	0.00312242	0.0031188	0.00774319	0	0.00609523	0.0109072	0.00636412	0.0075864	0.00443713	0.00223018	0.00356399	0.00564102	0.00413749	0.00247054	0.00648235	0.00963615	0.00536353		H1H12	0.00743209	0.00617437	0.00626407	0.00393899	0.00461281	0.0082859	0.00341043	0.00408302	0.00716068
H1H13	0	0	0	0	0	0	0	0	0	0	0	0	0	0	0	0	0	0	0	0	0	0	0	0	0	0	0		H1H13	0	0	0	0	0	0	0	0	0
H1H14	0.0653411	0.0302239	0.0222212	0.0267019	0.0233017	0.0200444	0.0163511	0.0290779	0.0306542	0.0330233	0.0296911	0.0183764	0.0361274	0.00192813	0.0285184	0.0147304	0.0223547	0.0209469	0.0203387	0.00936012	0.0164689	0.0237996	0.0219486	0.00166955	0.0339738	0.030136	0.0324015		H1H14	0.0392621	0.0233493	0.0253611	0.0270303	0.0221913	0.019344	0.0153893	0.0158059	0.0321705
H1H15	0	0	0	0	0	0	0	0	0	0	0	0	0	0	0	0	0	0	0	0	0	0	0	0	0	0	0		H1H15	0	0	0	0	0	0	0	0	0
H1H11	0.00280124	0.0890788	0.0621468	0.0430266	0.0361817	0.0766408	0.0503469	0.0781131	0.0352055	0.029161	0.0456631	0.0344945	0.0700829	0.0536976	0.037458	0.0423234	0.063578	0.0603751	0.0603719	0.0160005	0.0355425	0.0362485	0.0309695	0.0414303	0.0842054	0.0494122	0.058325		H1H11	0.0513423	0.0519497	0.0545552	0.0364395	0.0537462	0.0554255	0.037305	0.0362161	0.0639809
H1H1v234	0.920607	0.866275	0.898681	0.903567	0.920587	0.881505	0.922067	0.879118	0.913048	0.928666	0.879231	0.941037	0.881583	0.939389	0.926493	0.926908	0.847318	0.901923	0.908788	0.956793	0.933219	0.930602	0.933312	0.950602	0.871889	0.907497	0.900345		H1H1v234	0.895188	0.901886	0.904744	0.916312	0.915822	0.892049	0.932934	0.938172	0.893244
H1H15	0.000495717	0.00798122	0.00445011	0.0178908	0.00716134	0.0111498	0.00246442	0.00543804	0.0137845	0	0.0377597	0	0.002581	0.00386235	0	0.00233975	0.0566468	0.00589101	0.00329539	0.0101317	0.00649837	0.000515871	0.00596304	0.000655691	0.000586873	0	0.000757256		H1H15	0.00430902	0.0120673	0.00722898	0.0125866	0.00214778	0.0216258	0.00664183	0.0023782	0.000448043
H1H1T	0.000113632	0.00169605	0.00559087	0.00350973	0.00482768	0.00538156	0.00167713	0.00185573	0.00200635	0.00357344	0.0045328	0.00297304	0.00188208	0.00112307	0.00143564	0.00279168	0.00373856	0.00327767	0.00276863	0.0054841	0.00470681	0.00319336	0.0036689	0.00317175	0.00286237	0.00331912	0.00280741		H1H1T	0.00246685	0.00457299	0.0018464	0.00369309	0.00148026	0.0032693	0.00431985	0.00334467	0.0029963
H2AK36un	0.993381	0.993574	0.989425	0.992373	0.994898	0.993723	0.984972	0.990846	0.996294	0.992327	0.993683	0.992177	0.991059	0.986226	0.992784	0.987247	0.99291	0.992179	0.990088	0.997005	0.989369	0.98884	0.988942	0.989821	0.989508	0.986091	0.983086		H2AK36un	0.992127	0.993665	0.990704	0.992729	0.990023	0.990779	0.992154	0.989201	0.986228
H2AK36ac	0.00661901	0.00602692	0.0098723	0.00606377	0.00315036	0.00511522	0.0112175	0.0073149	0.00139763	0.00618175	0.00474064	0.00665407	0.0063518	0	0.00504001	0.0114928	0.00533331	0.00567647	0.00865737	0.00163334	0.00751306	0.00582599	0.00744524	0.00577549	0.00506285	0.00949938	0.00524179		H2AK36ac	0.00750608	0.00477645	0.00664334	0.00585882	0.00379727	0.00750087	0.00593459	0.00634891	0.00660134
H2AY39ac	0	0.000398932	0.000702285	0.00156312	0.00195175	0.00116191	0.00381063	0.00183861	0.00230802	0.00149098	0.00157595	0.00116888	0.00258874	0.0137737	0.00217631	0.00126034	0.00175654	0.00214432	0.00125418	0.00136187	0.00311782	0.00533412	0.00361271	0.00440356	0.00542934	0.00440936	0.0116724		H2AY39ac	0.000367072	0.00155893	0.00265242	0.00141193	0.0061796	0.0017204	0.00191129	0.00445013	0.00717036
H2AK36un	1	1	1	1	0.999823	1	1	0.999876	0.999967	1	1	1	1	1	1	1	1	1	0.999912	1	0.92154	0.999907	0.999993	1	1	0.999995	0.9987		H2AK36un	1	0.999941	0.999948	1	1	1	0.973817	0.999967	0.999565
H2AK36ac	0	0	0	0	0	0	0	0	0	0	0	0	0	0	0	0	0	0	0	0	0.0783471	2.85961e-05	7.08336e-06	0	0	5.2244e-06	0		H2AK36ac	0	0	0	0	0	0	0.0261157	1.18932e-05	1.74147e-06
H2AY39ac	0	0	0	0	0.000177466	0	0	0.000123788	3.27431e-05	0	0	0	0	0	0	0	0	0	8.77189e-05	0	0.000113035	6.40382e-05	0	0	0	0	0.00130012		H2AY39ac	0	5.91553e-05	5.2177e-05	0	0	0	6.6918e-05	2.13461e-05	0.000433372
H2AK36un	0.999959	1	1	1	1	1	1	1	0.999985	0.999897	1	1	1	0.997546	0.999778	1	1	1	0.999951	1	1	0.999873	0.99998	1	1	1	1		H2AK36un	0.999986	1	0.999995	0.999966	0.999108	1	0.999984	0.999951	1
H2AK36ac	0	0	0	0	0	0	0	0	1.54106e-05	0	0	0	0	0	0	0	0	0	0	0	0	0.000127357	2.04439e-05	0	0	0	0		H2AK36ac	0	0	5.13688e-06	0	0	0	0	4.92668e-05	0
H2AY39ac	4.11538e-05	0	0	0	0	0	0	0	0	0.000103475	0	0	0	0.00245352	0.000222241	0	0	0	4.93662e-05	0	0	0	0	0	0	0	0		H2AY39ac	1.37179e-05	0	0	3.44915e-05	0.000891919	0	1.64554e-05	0	0
H2AK5K9un	0.952803	0.967832	0.961793	0.961286	0.958957	0.971761	0.968012	0.97149	0.958144	0.952568	0.965134	0.958186	0.964662	0.967593	0.938341	0.956514	0.97177	0.970212	0.907991	0.885504	0.892979	0.905913	0.925561	0.944936	0.939779	0.936126	0.909456		H2AK5K9un	0.960809	0.964001	0.965882	0.958629	0.956865	0.966166	0.895491	0.92547	0.928454
H2AK5ac	0.0189789	0.0176851	0.0176076	0.0124247	0.014712	0.0153332	0.0162229	0.00816858	0.0127685	0.0230784	0.0239119	0.0225015	0.0177162	0.0239766	0.010941	0.0190146	0.00912639	0.0101806	0.0556788	0.0512972	0.0612978	0.0333016	0.0473134	0.0329119	0.0160483	0.037724	0.0199828		H2AK5ac	0.0180905	0.0141567	0.0123867	0.0231639	0.0175446	0.0127739	0.0560913	0.0378423	0.0245851
H2AK9ac	0.0111645	0.00633129	0.00888627	0.00935874	0.00973897	0.00707077	0.00882541	0.00869457	0.00540277	0.00831186	0.00752848	0.00745659	0.00661469	0.00725923	0.00763091	0.0124834	0.00750796	0.00657676	0.0151072	0.00893131	0.0184104	0.0111099	0.00947454	0.00829676	0.00688785	0.00943517	0.0104865		H2AK9ac	0.00879401	0.00872283	0.00764091	0.00776564	0.00716828	0.00885604	0.0141496	0.00962708	0.00893651
H2AK5acK9ac	0.000551962	0.000948615	0.00205231	0.000893181	0.000933829	0.000818222	0.00238963	0.000923991	0.00122794	0.000895426	0.00126804	0.000686837	0.000726445	0.00117151	0.000803881	0.00141574	0.00096078	0.00107981	0.00204085	0.00137734	0.00226349	0.000982893	0.00137868	0.000638114	0.000607688	0.00113458	0.000524285		H2AK5acK9ac	0.0011843	0.000881744	0.00151385	0.000950102	0.000900611	0.00115211	0.0018939	0.000999897	0.000755516
H2AK5me1|K9me1	0.0165018	0.00720304	0.00966049	0.0160374	0.0156584	0.00501682	0.00455006	0.0107231	0.0224569	0.0151465	0.00215739	0.0111695	0.0102803	0	0.0422835	0.0105722	0.0106344	0.0119508	0.0191824	0.0528899	0.0250494	0.048693	0.0162722	0.0132172	0.0366767	0.0155799	0.0595505		H2AK5me1|K9me1	0.0111218	0.0122375	0.0125767	0.00949111	0.0175213	0.0110524	0.0323739	0.0260608	0.0372691
H2AK5K9un	0.0691227	0.058053	0.0691138	0.0448062	0.0958881	0.0502727	0.0706179	0.095761	0.132019	0.0917652	0.473849	0.094092	0.0898195	0.349404	0.166204	0.0832079	0.105802	0.135223	0.111373	0.151729	0.0695811	0.142875	0.20738	0.0698223	0.202941	0.217265	0.166346		H2AK5K9un	0.0654298	0.0636557	0.0994661	0.219902	0.201809	0.108078	0.110895	0.140026	0.195517
H2AK5ac	0.00696944	0.00338989	0.00408371	0.00489463	0.0107616	0.00202299	0.0080008	0.0175607	0.00702309	0.00505906	0.0303967	0.00531321	0.00493142	0.0517381	0.0155237	0.0045417	0.00484919	0.0199261	0.0150597	0.019099	0.01108	0.0138496	0.017636	0.00615364	0.0130061	0.0151085	0.027919		H2AK5ac	0.00481435	0.00589309	0.0108615	0.0135896	0.0240644	0.00977233	0.0150796	0.0125464	0.0186778
H2AK9ac	0.00934668	0.00329082	0.00387544	0.00774971	0.0185023	0.0027076	0.0211125	0.0384762	0.0078866	0.00851347	0.0313166	0.00507223	0.0041347	0.0419941	0.0174773	0.00364524	0.0041168	0.0558615	0.0237675	0.0259507	0.0137291	0.0295856	0.0350627	0.00629159	0.0142986	0.0390816	0.0692187		H2AK9ac	0.00550431	0.00965321	0.0224918	0.0149674	0.021202	0.0212078	0.0211491	0.0236466	0.0408663
H2AK5acK9ac	0.000115008	0.89765	0.792409	0.000250941	0.000576866	0.916321	0.000186168	0.000522884	0.636136	0.853583	0	0.890926	0.850727	0	0.732348	0.740711	0.819313	0.000599706	0	0.754239	0.884412	0.00030868	0.000101143	0.889748	0.699637	0.000463692	0.000309595		H2AK5acK9ac	0.563391	0.305716	0.212282	0.581503	0.527691	0.520208	0.546217	0.296719	0.23347
H2AK5me1|K9me1	0.914446	0.0376165	0.130518	0.942299	0.874271	0.028676	0.900083	0.847679	0.216935	0.0410789	0.464438	0.00459665	0.0503877	0.556864	0.0684479	0.167894	0.0659185	0.788389	0.8498	0.0489815	0.0211979	0.813381	0.73982	0.0279843	0.0701168	0.728082	0.736207		H2AK5me1|K9me1	0.36086	0.615082	0.654899	0.170038	0.225233	0.340734	0.30666	0.527062	0.511468
H2AK5K9un	0.18721	0.0987596	0.224937	0.356424	0.726247	0.909328	0.0950277	0.0726545	0.0773937	0.0375571	0.00655482	0.0357885	0.0303251	0.000732821	0.0449447	0.133663	0.0682439	0.053479	0.0197891	0.0793788	0.0128546	0.0873359	0.0773944	0.0951711	0.0966367	0.151743	0.192866		H2AK5K9un	0.170302	0.664	0.081692	0.0266335	0.0253342	0.0851286	0.0373409	0.0866338	0.147082
H2AK5ac	0.00602055	0.00228577	0.0111063	0.00533936	0.0193035	0.0296676	0.00203079	0.000901643	0.00176927	0.000953483	0.000321392	0.000782759	0.000485015	6.13794e-05	8.30156e-05	0.0030212	3.62232e-05	0.000903738	0.00120818	0.00378301	0.000708416	0.00241974	0.00327692	0.00301106	0.00244364	0.00541109	0.000139356		H2AK5ac	0.00647088	0.0181035	0.00156723	0.000685878	0.000209803	0.00132039	0.00189987	0.00290257	0.0026647
H2AK9ac	0.00303061	0.00113254	0.00670262	0.00437865	0.0118522	0.0189418	0.00107537	0.000564318	0.00090569	0.000709081	0.000463678	0.000621979	0.000321881	6.74432e-05	6.19884e-05	0.00173009	7.25858e-05	0.000404107	0.000538607	0.00218628	0.000348807	0.00174371	0.00152968	0.00163041	0.000600237	0.00280702	0.000293161		H2AK9ac	0.00362192	0.0117242	0.000848458	0.000598246	0.000150438	0.000735593	0.00102457	0.0016346	0.00123347
H2AK5acK9ac	0.00115154	0.000244409	0.00210953	0.000762152	0.00124997	0.00185233	0.000605536	0.000225176	0.000209356	0.000170728	1.75796e-05	0.000351274	4.40174e-05	8.87755e-07	0.000510392	0.00311849	0.000318718	0.00022311	9.18115e-05	0.000130345	6.93108e-05	0.00221159	0.000250071	0.000122967	0.000347072	0.000521366	0.00159883		H2AK5acK9ac	0.0011685	0.00128815	0.00034669	0.000179861	0.000185099	0.0012201	9.71557e-05	0.000861544	0.000822423
H2AK5me1|K9me1	0.00148779	0.00321684	0.013916	0.030341	0.0586801	0.04021	0.000417207	0.00471471	0.0103048	0.00373774	0.000158567	0.00212999	0.00135026	5.01852e-05	0.0093304	0.0073387	0.00369083	0.00343248	0.00162022	0.00646403	0.00302187	0.00950829	0.00327836	0.00167094	0.00912492	0.00707361	0.0356308		H2AK5me1|K9me1	0.00620688	0.043077	0.00514558	0.00200877	0.00357695	0.00482067	0.00370204	0.0048192	0.0172764
H2AK5un	0.678571	0.31904	0.179791	0.146076	0.0952629	0.706496	0.106793	0.144383	0.0851855	0.37103	0.305324	0.362493	0.13165	0	0.22731	0.127854	0.103869	0.0758394	0.234283	0.425282	0.559453	0.1421	0.174784	0.420041	0.275285	0.120606	0.236515		H2AK5un	0.392467	0.315945	0.11212	0.346282	0.119653	0.102521	0.406339	0.245642	0.210802
H2AS1ac	0.234022	0.132398	0.192437	0.00991167	0.0304741	0.0889453	0.00210529	0.114454	0.00527494	0.482032	0	0.263802	0.0754647	0	0.172051	0.107859	0.0665609	0.031982	0	0.295702	0.360904	0.123701	0.552926	0.319458	0.0930579	0.441925	0.231856		H2AS1ac	0.186286	0.0431104	0.0406113	0.248611	0.0825052	0.0688007	0.218868	0.332028	0.255613
H2AK5ac	0.0874066	0.548562	0.627771	0.844013	0.874263	0.204559	0.891102	0.741164	0.90954	0.146938	0.694676	0.373706	0.792885	0	0.600639	0.764287	0.82957	0.892179	0.765717	0.279017	0.0796433	0.734199	0.27229	0.260501	0.631657	0.437469	0.531628		H2AK5ac	0.421247	0.640945	0.847268	0.405107	0.464508	0.828678	0.374792	0.42233	0.533585
H2AK4K7K11K15un	0.932195	0.977953	0.983773	0.95941	0.98334	0.982161	0.989251	0.982608	0.963607	0.985937	0.985006	0.987887	0.983772	0.657648	0.988387	0.986479	0.987465	0.94534	0.964171	0.698426	0.98349	0.975129	0.913583	0.760432	0.982293	0.974238	0.98231		H2AK4K7K11K15un	0.964641	0.97497	0.978488	0.986277	0.876602	0.973095	0.882029	0.883048	0.979614
H2AK4ac	0.00419648	0.00289945	0.00242145	0.00557616	0.006588	0	0.000243405	0.000152683	0.0135997	0.00221303	0.00759427	0.00450942	0.00590013	0	0.00765181	0.00238595	0.0020052	0.0140943	0.00530398	0.148812	0.00591756	0.0118495	0.0350684	0.0874612	0.00504032	0.00732202	0.00822155		H2AK4ac	0.00317246	0.00405472	0.00466527	0.00477224	0.00451732	0.00616182	0.0533444	0.0447931	0.0068613
H2AK7ac	0	0	0	0.000256048	0	0	0	5.7105e-06	0	0	0	2.24038e-05	0	0	0	6.59841e-07	0.000386588	0.00199027	0.000466518	0.000400473	0	0.000681817	0.00276098	0.0163722	0	0	0		H2AK7ac	0	8.53493e-05	1.9035e-06	7.46793e-06	0	0.000792505	0.000288997	0.00660501	0
H2AK11ac	0.00104678	0.000561467	0.000515337	0.00208754	0.00363029	0	2.39434e-05	6.59066e-05	0.00325434	0.000487485	0.00398872	0.00216982	0.00101641	0	0.00077835	0.00206893	0.000590248	0.0029543	0.000306431	0.0534114	0.000244561	0.0043207	0.0138503	0.0454978	0.00163692	0.00312017	0.00382804		H2AK11ac	0.00070786	0.00190594	0.00111473	0.00221534	0.000598254	0.00187116	0.0179875	0.0212229	0.00286171
H2AK15ac	0.00159566	0.00260458	0.000743206	0.00444228	0.00252195	0	0.000155726	0.000168251	0.00950738	0.000651075	0.00341084	0.00238009	0.00278014	0	0.00235063	0.00050531	0.0022412	0.0145357	0.0056524	0.0527516	0.00296434	0.00440645	0.0126877	0.0319398	0.00253549	0.00342102	0.00374721		H2AK15ac	0.00164782	0.00232141	0.00327712	0.00214734	0.00171026	0.00576073	0.0204561	0.0163447	0.00323458
H2AK4acK7ac	0.0339372	0	0	0	0	0	4.35267e-05	0	0	0	0	0	0	0	0	0	0.00014875	0	0.00718621	0.0294333	0	0	0.00592169	0.0184253	0	0	0		H2AK4acK7ac	0.0113124	0	1.45089e-05	0	0	4.95833e-05	0.0122065	0.00811566	0
H2AK4acK11ac	0.0006313	0	0	0	0	0	8.54959e-06	0	0	0	0	0	0	0	0	0	0	0	0.000225234	0.000194377	0	0	4.55579e-05	0.000773572	0	0	0		H2AK4acK11ac	0.000210433	0	2.84986e-06	0	0	0	0.00013987	0.000273043	0
H2AK4acK15ac	0.00471263	0	0	0	0	0	2.5716e-05	0	0	0	0	0	0	0	0	0	0	0	9.15395e-05	3.00458e-05	0	0	0	6.44185e-06	0	0	0		H2AK4acK15ac	0.00157088	0	8.572e-06	0	0	0	4.05284e-05	2.14728e-06	0
H2AK7acK11ac	0.00123333	0	0	0	0	0	0	0	0	0	0	0	0	0	0	0	0	0	7.66876e-05	0.000551016	0	0	0.000734379	0.0057398	0	0	0		H2AK7acK11ac	0.000411109	0	0	0	0	0	0.000209234	0.00215806	0
H2AK7acK15ac	0.00990552	0	0	0	0	0	3.62246e-05	0	0	0	0	0	0	0	0	0	0.000102793	0	0.0030564	0.00821843	0	0	0.00202951	0.00756106	0	0	0		H2AK7acK15ac	0.00330184	0	1.20749e-05	0	0	3.42642e-05	0.00375828	0.00319686	0
H2AK11acK15ac	0.0045884	0	0	0	0	0	4.73383e-05	0	0	0	0	0	0	0	0	0	0	0	0.00120532	0.00758323	0	0	0.000956759	0.00494954	0	0	0		H2AK11acK15ac	0.00152947	0	1.57794e-05	0	0	0	0.00292951	0.00196877	0
H2AK7acK11acK15ac	0.00279554	0.00947163	0.00580123	0.0114188	0.00229855	0.00742413	0.00510204	0.00716908	0.00658556	0.00764287	0	0.00190385	0.00431328	0.174425	0.000674778	0.00477006	0.00392691	0.0089375	0.00758414	4.60344e-05	0.0033944	0.00190201	0.00674429	0.00979606	0.00456344	0.00732931	0.00134016		H2AK7acK11acK15ac	0.0060228	0.00704715	0.00628556	0.00318224	0.0598045	0.00587816	0.00367486	0.00614746	0.00441097
H2AK5acK11acK15ac	0.0015052	0.00347013	0.00296918	0.00209919	0.000475334	0.00126375	0.00192974	0.000595026	0	2.83346e-05	0	0.000735801	0	0	6.4449e-05	0.00177914	0.00141867	0.000385276	0.00254743	6.32582e-05	0.00163381	0.000795143	0.00269968	0.00457629	0.00189204	0.00248163	0.000317304		H2AK5acK11acK15ac	0.00264817	0.00127943	0.000841588	0.000254712	2.1483e-05	0.00119436	0.00141483	0.00269037	0.00156366
H2AK5acK7acK15ac	0	0.000195188	1.19551e-05	0.000480408	0	0	1.73576e-05	4.74491e-05	0	0.00143725	0	1.95181e-05	0	0.0676086	0	0.000245467	0.000159831	0	0.000421707	0	7.73803e-05	0	0	0	0	4.29031e-05	4.67785e-06		H2AK5acK7acK15ac	6.90475e-05	0.000160136	2.16022e-05	0.000485589	0.0225362	0.000135099	0.000166363	0	1.58603e-05
H2AK5acK7acK11ac	0.00165645	0.0027835	0.00359155	0.0141964	0.00114618	0.00915155	0.00307555	0.00912391	0.00344628	0.00160283	0	0.000371799	0.00217977	0.100319	9.26116e-05	0.00172491	0.00144743	0.0117624	0.00166489	7.95027e-05	0.00227783	0.000915678	0.0029177	0.00498929	0.00203923	0.00204453	0.000230678		H2AK5acK7acK11ac	0.00267717	0.00816469	0.00521524	0.00065821	0.034197	0.00497824	0.00134074	0.00294089	0.00143814
H2AK5acK7acK11acK15ac	0	6.07043e-05	0.000172603	3.35029e-05	0	0	4.03492e-05	6.37979e-05	0	0	0	0	3.81955e-05	0	0	4.06916e-05	0.000107338	0	4.04986e-05	0	0	0	0	0.00147959	0	0	0		H2AK5acK7acK11acK15ac	7.77691e-05	1.11676e-05	3.47157e-05	0	1.27318e-05	4.93432e-05	1.34995e-05	0.000493198	0
H2AK4K7K11K15un	0.928785	0.920749	0.938969	0.91187	0.907273	0.911652	0.93112	0.931072	0.921458	0.907378	0.932617	0.914244	0.888445	0.9287	0.912127	0.911623	0.912061	0.912872	0.807723	0.791323	0.803516	0.834742	0.82573	0.81488	0.891585	0.858827	0.826619		H2AK4K7K11K15un	0.929501	0.910265	0.927883	0.918079	0.909757	0.912185	0.800854	0.825117	0.859011
H2AK4ac	0.0359906	0.0391834	0.0250415	0.028379	0.0312278	0.0368971	0.0228848	0.0225526	0.0291995	0.0379701	0.0358314	0.0391532	0.0500316	0.0403129	0.030886	0.0265952	0.0295681	0.0280112	0.0614845	0.0568331	0.079059	0.0704716	0.0716452	0.0851683	0.0457857	0.0464585	0.0608004		H2AK4ac	0.0334052	0.032168	0.024879	0.0376515	0.0404102	0.0280581	0.0657922	0.0757617	0.0510149
H2AK7ac	0	7.44785e-06	0.00183603	0.00770252	0.00836081	0.000503371	0.00678761	0.00710001	0	0.00647941	0.000890792	0	1.99112e-06	0	0.00327152	0.010988	0.0077204	0.00998783	0.0155412	0.0446636	0.000257644	0	0.000382723	0.000615283	0.000139043	0.0163706	0.00743583		H2AK7ac	0.000614493	0.00552224	0.00462921	0.00245674	0.00109117	0.0095654	0.0201541	0.000332669	0.00798182
H2AK11ac	0.0108375	0.00815741	0.0100658	0.0102195	0.013249	0.0206145	0.00493166	0.00482632	0.0168353	0.0208111	0.00747224	0.0135758	0.0136271	0.00200991	0.0180997	0.0142851	0.0181057	0.0162162	0.0370358	0.0170276	0.0266567	0.0193853	0.0304867	0.032912	0.0238684	0.0261815	0.0368403		H2AK11ac	0.00968691	0.0146943	0.00886442	0.013953	0.0112456	0.0162023	0.0269067	0.0275947	0.0289634
H2AK15ac	0.0142245	0.0135468	0.0120659	0.020804	0.0162815	0.0138091	0.0196405	0.0186702	0.0113131	0.0135495	0.013475	0.0133187	0.0174291	0.0231527	0.0131007	0.0141455	0.0112264	0.0116929	0.018568	0.0285444	0.0253698	0.0251097	0.0223062	0.021809	0.0152761	0.0162724	0.019998		H2AK15ac	0.0132791	0.0169649	0.0165413	0.0134477	0.0178941	0.0123549	0.0241607	0.023075	0.0171822
H2AK4acK7ac	0.00296586	0.00708696	0.00378995	0.00679397	0.00750397	0.00661292	0.004591	0.00585529	0.00656863	0.00179485	0.0040527	0.0076979	0.012421	0.00332411	0.00688652	0.00571577	0.00650452	0.00709171	0.0261172	0.023823	0.0291296	0.0187414	0.0174116	0.0162041	0.00891077	0.0156349	0.0148397		H2AK4acK7ac	0.00461426	0.00697029	0.00567164	0.00451515	0.00754388	0.00643733	0.0263566	0.0174524	0.0131284
H2AK4acK11ac	0.000319735	9.40955e-05	0.000415309	0.000883983	0.00123729	0.000887375	0.000673143	0.00049366	0.000851282	0.00141706	0.000263215	0.000458088	0.000485704	0	0.00142591	0.00140546	0.000745805	0.000469686	0.00370758	0.00217868	0.00148893	0.00267694	0.0023164	0.00345843	0.00204981	0.00271518	0.00468097		H2AK4acK11ac	0.00027638	0.00100288	0.000672695	0.000712788	0.000637203	0.00087365	0.0024584	0.00281726	0.00314865
H2AK4acK15ac	0.00013167	7.34616e-05	0.000128866	0.000170797	0.000701484	0.000208597	0.000196975	0.000326951	0.000116309	1.69891e-05	0.000163864	0.000133838	0.000345471	0	0.000641037	0.000314207	0.000311351	0.000358142	0.000224608	2.04593e-05	2.65465e-05	0.00016	0.000140161	9.74362e-05	0.000336191	7.90771e-05	0.000820078		H2AK4acK15ac	0.000111333	0.000360293	0.000213412	0.000104897	0.000328836	0.0003279	9.05378e-05	0.000132532	0.000411782
H2AK7acK11ac	0.000929217	0.00146386	0.000775661	0.00205333	0.001557	0.00168162	0.00131657	0.000849326	0.00207819	0.00129225	0.000423597	0.00133123	0.00193871	6.37899e-05	0.00105115	0.00164172	0.00111789	0.00107482	0.00797395	0.0129896	0.00560271	0.00559661	0.00698967	0.00859994	0.00103266	0.00358898	0.00226132		H2AK7acK11ac	0.00105625	0.00176398	0.0014147	0.00101569	0.00101788	0.00127814	0.00885542	0.00706207	0.00229432
H2AK7acK15ac	0.00157898	0.00476778	0.00225954	0.00386671	0.0045363	0.00465197	0.00276602	0.00330663	0.00465956	0.00146827	0.00378529	0.00562857	0.00678605	0.00202604	0.00474048	0.00359449	0.00392337	0.0039286	0.00892688	0.0103636	0.0183596	0.0119695	0.0121734	0.00670058	0.00575743	0.00802437	0.00764478		H2AK7acK15ac	0.00286877	0.00435166	0.0035774	0.00362738	0.00451752	0.00381549	0.01255	0.0102811	0.00714219
H2AK11acK15ac	0.00157936	0.00163427	0.000405155	0.00160668	0.0015098	0.00129668	0.00123533	0.00134179	0.00233973	1.82739e-05	0.000165469	0.000705753	0.00293482	0.000410359	0.0015448	0.00162455	0.00128941	0.00115104	0.00262816	0.000387395	0.000663235	0.00181067	0.00112311	0.00223295	0.000743618	0.000764671	0.00161427		H2AK11acK15ac	0.00120626	0.00147105	0.00163895	0.000296499	0.00162999	0.001355	0.00122626	0.00172225	0.00104085
H2AK7acK11acK15ac	0.00072677	0.00123702	0.00179935	0.00255994	0.00309612	0.000633462	0.00140735	0.00132562	0.00206494	0.00374092	0.000249215	0.00145618	0.00245844	0	0.00293205	0.00364777	0.00371232	0.00297213	0.00479277	0.00535792	0.00450634	0.00473387	0.00369604	0.00274649	0.00165167	0.00243316	0.00773571		H2AK7acK11acK15ac	0.00125438	0.00209651	0.0015993	0.00181544	0.00179683	0.00344407	0.00488568	0.00372547	0.00394018
H2AK5acK11acK15ac	0	0.000227397	4.7287e-05	3.70082e-05	1.99757e-05	0	0	4.30003e-05	6.91407e-06	2.60547e-06	0	1.86886e-05	0	0	0.000543814	0.000142781	0.000107747	0	1.11457e-06	0	0.000510027	0.000194228	0.000251115	9.94884e-05	0	2.58104e-05	1.69447e-05		H2AK5acK11acK15ac	9.15613e-05	1.89947e-05	1.66381e-05	7.09803e-06	0.000181271	8.35095e-05	0.000170381	0.00018161	1.42517e-05
H2AK5acK7acK15ac	0.000273269	0.000537616	0.000687271	0.00113262	0.000671031	0.0001165	0.000364612	0.00030235	0.000385873	0.000846657	2.53456e-05	0.000434069	0.000756486	0	0.00130138	0.000660194	0.0013775	0.000977912	0.000305422	3.05342e-06	0.000632451	0.000656718	0.000573426	0.000307211	0.000712817	0.000449324	0.00609263		H2AK5acK7acK15ac	0.000499385	0.000640049	0.000350945	0.000435357	0.000685955	0.0010052	0.000313642	0.000512452	0.00241826
H2AK5acK7acK11ac	0.000357853	0.00122401	0.00120347	0.00154089	0.00265484	0.000425901	0.00141701	0.00135789	0.00170769	0.00320128	0.000269709	0.00119876	0.00178342	0	0.00116567	0.00291039	0.00222808	0.0027972	0.00471677	0.00482168	0.00422163	0.00375141	0.00472922	0.00413455	0.00124347	0.00209644	0.00246352		H2AK5acK7acK11ac	0.000928444	0.00154054	0.0014942	0.00155658	0.000983032	0.00264522	0.00458669	0.00420506	0.00193448
H2AK5acK7acK11acK15ac	0.00130009	9.35796e-06	0.000509881	0.000379108	0.000120245	8.8981e-06	0.000667591	0.000576732	0.000414884	1.29289e-05	0.000315674	0.000645156	0.00055463	0	0.000282795	0.00070643	0	0.000398471	0.000253422	0.00166325	0	0	4.45567e-05	3.46242e-05	0.000906974	7.82358e-05	0.000136252		H2AK5acK7acK11acK15ac	0.000606442	0.000169417	0.000553069	0.000324586	0.000279142	0.000368301	0.00063889	2.63936e-05	0.00037382
H2AK13K15un	0.532802	0.477942	0.464342	0.467984	0.463217	0.478183	0.47235	0.483908	0.431436	0.503838	0.450666	0.512008	0.518313	0.426048	0.532258	0.496581	0.50699	0.50763	0.483604	0.436061	0.510198	0.588475	0.486355	0.547976	0.519831	0.495231	0.534658		H2AK13K15un	0.491695	0.469795	0.462565	0.488837	0.492206	0.503733	0.476621	0.540935	0.516574
H2AK13ac	0.000628186	0.000850905	0.00038366	0.000568635	0.000608805	0.000503532	0.000452122	0.000433339	0.000706409	0.00279295	0.000175265	0.00435006	0.000246833	3.74009e-06	0.0168843	0.000763618	0.00518507	0.00598901	0.000234917	0.00040931	0.000200926	0.000217875	0.000248516	0.000260467	0.00150615	0.00287531	0.0203698		H2AK13ac	0.000620917	0.000560324	0.000530623	0.00243942	0.00571161	0.00397923	0.000281718	0.000242286	0.00825042
H2AK15ac	0.270373	0.198435	0.236148	0.288066	0.320763	0.193935	0.292855	0.255767	0.352225	0.135178	0.0375892	0.143429	0.0968454	0.00373635	0.181212	0.315289	0.239005	0.210466	0.11927	0.212058	0.0355803	0.11281	0.130694	0.133142	0.126676	0.165224	0.200739		H2AK15ac	0.234986	0.267588	0.300282	0.105399	0.0939312	0.25492	0.122303	0.125549	0.164213
H2AK13me1|K15me1	0.184581	0.310819	0.274716	0.204905	0.191742	0.313802	0.209568	0.238095	0.199614	0.344682	0.502156	0.321286	0.368977	0.568725	0.247525	0.158183	0.224259	0.252039	0.385568	0.310375	0.444996	0.26315	0.347873	0.273983	0.304967	0.298821	0.210531		H2AK13me1|K15me1	0.256706	0.236816	0.215759	0.389375	0.395076	0.211494	0.380313	0.295002	0.271439
H2AT16ac	0.0116156	0.011952	0.0244099	0.038477	0.0236687	0.0135762	0.0247754	0.0217965	0.0160186	0.0135088	0.00941358	0.018928	0.0156172	0.0014871	0.0221209	0.0291823	0.0245615	0.023877	0.0113235	0.0410973	0.00902496	0.0353467	0.0348295	0.0446387	0.0470196	0.0378482	0.033702		H2AT16ac	0.0159925	0.0252407	0.0208635	0.0139502	0.0130751	0.0258736	0.0204819	0.0382717	0.0395232
H2AK13K15un	0.336987	0.294141	0.337039	0.381033	0.409372	0.288927	0.38309	0.345893	0.449272	0.214617	0.0773107	0.224021	0.157694	0.00870091	0.271125	0.388394	0.324905	0.298655	0.197491	0.327285	0.0655294	0.16098	0.211943	0.195663	0.197337	0.252636	0.292068		H2AK13K15un	0.322722	0.359778	0.392752	0.171983	0.14584	0.337318	0.196769	0.189529	0.247347
H2AK13ac	0.000177425	4.30819e-07	0.000317328	0.000764704	0.000360824	0.000347515	0.000659079	0.000235374	0.00106043	0.000206731	6.25937e-05	0.000294184	0.000301545	0.000111205	0.000146716	0.000537264	9.93906e-05	0.000510422	0.000150665	0.000565506	0.000483261	0.000583205	0.000551372	0.000183416	0.00107585	0.00152421	0.000693478		H2AK13ac	0.000165061	0.000491014	0.000651628	0.000187836	0.000186488	0.000382359	0.000399811	0.000439331	0.00109784
H2AK15ac	0.000303398	0.000430389	0.000472787	0.0011148	0.000520328	0.000168008	0.000937126	0.00052232	0.0012701	0.000201151	3.1277e-05	0.000166352	0.000163983	3.45059e-05	0.000252978	0.000817548	0.000371921	0.000429618	0.000237659	0.000438569	0.000176205	0.000294483	0.000267878	0.000359453	0.00128685	0.00155866	0.000944938		H2AK15ac	0.000402191	0.000601046	0.000909848	0.000132927	0.000150489	0.000539696	0.000284145	0.000307272	0.00126348
H2AK13me1|K15me1	0.662532	0.705429	0.66165	0.617039	0.589746	0.710558	0.615314	0.65332	0.548396	0.7849	0.922595	0.775519	0.841826	0.991153	0.728475	0.610243	0.674569	0.700405	0.80212	0.671711	0.933811	0.838132	0.787213	0.803724	0.800279	0.744281	0.706244		H2AK13me1|K15me1	0.676537	0.639115	0.605677	0.827671	0.853818	0.661739	0.802547	0.80969	0.750268
H2AS16ac	0	0	0.000520531	4.76995e-05	0	0	0	2.84401e-05	1.75134e-06	7.57433e-05	0	0	1.52306e-05	0	0	8.07588e-06	5.50912e-05	0	0	0	0	1.01395e-05	2.39806e-05	7.06165e-05	2.12653e-05	0	4.95407e-05		H2AS16ac	0.00017351	1.58998e-05	1.00638e-05	2.52478e-05	5.07686e-06	2.10557e-05	0	3.49122e-05	2.3602e-05
H2AK74un	0.038308	0.0398924	0.0581172	0.0309678	0.0383617	0.0403249	0.0706766	0.0400024	0.040853	0.0415012	0.0408711	0.0292491	0.0416999	0.0527507	0.0331784	0.0941372	0.03749	0.0402217	0.0484425	0.0496389	0.0370256	0.0258773	0.0570576	0.038676	0.0333333	0.0893102	0.0420982		H2AK74un	0.0454392	0.0365515	0.0505107	0.0372072	0.042543	0.057283	0.0450357	0.040537	0.0549139
H2AK74ac	2.6155e-05	3.9935e-05	0.000207862	0.000103838	3.37808e-06	7.06687e-05	0.000220458	3.65643e-05	0.000110622	0.000161185	0.000190514	0.000125718	2.47221e-05	0	0.000300308	0.000272498	2.65776e-05	1.8258e-06	0.000289787	3.43414e-05	0.00142718	0.000144033	0.000250614	0.000166541	0.000263561	0.00044673	0.000295909		H2AK74ac	9.13174e-05	5.9295e-05	0.000122548	0.000159139	0.000108343	0.0001003	0.000583769	0.000187063	0.0003354
H2AH2A14s	0.961666	0.960068	0.941675	0.968928	0.961635	0.959604	0.929103	0.959961	0.959036	0.958338	0.958938	0.970625	0.958275	0.947249	0.966521	0.90559	0.962483	0.959776	0.951268	0.950327	0.961547	0.973979	0.942692	0.961158	0.966403	0.910243	0.957606		H2AH2A14s	0.954469	0.963389	0.949367	0.962634	0.957349	0.942617	0.954381	0.959276	0.944751
H2AH2AZ	0.60859	0.810367	0.811595	0.848311	0.717283	0.781705	0.814178	0.780869	0.728098	0.809917	0.861431	0.800899	0.787817	0.861932	0.66925	0.747618	0.76212	0.793493	0.843066	0.631497	0.779911	0.760663	0.786731	0.806	0.780782	0.720956	0.692369		H2AH2AZ	0.743517	0.782433	0.774382	0.824082	0.773	0.767744	0.751491	0.784465	0.731369
H2AH2AY	0.0014609	0.00237928	0.00540932	0.00972008	0.0121575	0.0139602	0.00159553	0.0251602	0.0356818	1.61244e-05	0	0.00212996	4.66869e-05	0	0.147053	0.00618447	0.0196457	0.0109501	0.00881751	5.01045e-06	0.00751173	0.000256962	0.00024462	0.000104382	0.000744543	0.00175226	0.0534644		H2AH2AY	0.00308317	0.0119459	0.0208125	0.00071536	0.0490334	0.0122601	0.00544475	0.000201988	0.0186537
H2AH2AX	0.389949	0.187254	0.182996	0.141969	0.27056	0.204335	0.184226	0.193971	0.23622	0.190067	0.138569	0.196971	0.212136	0.138068	0.183697	0.246197	0.218234	0.195557	0.148116	0.368498	0.212577	0.23908	0.213024	0.193895	0.218473	0.277291	0.254166		H2AH2AX	0.2534	0.205621	0.204806	0.175202	0.177967	0.219996	0.243064	0.215333	0.249977
H2BK85un	0.999592	1	0.999778	0.999861	0.999768	0.999989	0.999946	0.999734	0.999523	0.999997	1	0.999881	0.999989	0.988452	0.999894	0.999746	0.999872	0.999834	0.999934	0.999867	0.999754	0.999828	0.999883	0.999956	0.999845	0.999909	0.99994		H2BK85un	0.99979	0.999873	0.999734	0.999959	0.996112	0.999817	0.999852	0.999889	0.999898
H2BY83ac	0.000408471	0	0.00022236	0.000139249	0.000232149	1.07055e-05	5.38082e-05	0.000266389	0.000476501	2.72023e-06	0	0.000118919	1.10035e-05	0.0115476	0.000105632	0.000253544	0.000128362	0.000165824	6.58963e-05	0.000132623	0.000245533	0.000172314	0.000117387	4.43178e-05	0.000154968	9.0952e-05	5.99969e-05		H2BY83ac	0.000210277	0.000127368	0.000265566	4.05464e-05	0.00388807	0.000182577	0.000148017	0.000111339	0.000101972
H2BK86un	1	1	1	0.998064	0.999414	1	0.999245	0.998297	1	0.980872	0	1	1	1	1	1	0.996941	0.970152	0.997559	0	0.729632	0.969433	0	0	1	0.997127	0.902908		H2BK86un	1	0.99916	0.999181	0.660291	1	0.989031	0.575731	0.323144	0.966678
H2BK86ac	0	0	0	0.0019355	0.000585928	0	0.000754881	0.00170339	0	0.0191284	0	0	0	0	0	0	0.0030587	0.0298478	0.00244069	0	0.270368	0.0305675	0	1	0	0.00287331	0.0970923		H2BK86ac	0	0.000840476	0.000819425	0.00637612	0	0.0109688	0.0909361	0.343522	0.0333219
H2BH2B1C	0.359123	0.324683	0.4415	0.118496	0.396499	0.337009	0.284887	0.323726	0.257342	0.184079	0.155422	0.292173	0.310064	0.213172	0.42834	0.376495	0.326233	0.116694	0.212695	0.368733	0.245021	0.443394	0.555188	0.148592	0.165859	0.327115	0.421076		H2BH2B1C	0.375102	0.284001	0.288652	0.210558	0.317192	0.273141	0.275483	0.382391	0.304683
H2BH2B1H	0.374133	0.347806	0.304792	0.118977	0.240604	0.272622	0.31692	0.361759	0.346204	0.227097	0.127436	0.424333	0.508738	0.185913	0.279819	0.331031	0.486629	0.149159	0.145238	0.490465	0.331541	0.433032	0.246964	0.391231	0.171176	0.380606	0.331867		H2BH2B1H	0.342244	0.210734	0.341628	0.259622	0.324823	0.322273	0.322414	0.357076	0.29455
H2BH2B2F	0.265656	0.0736092	0	0.0209424	0.0244935	0.0691452	0.0449351	0.0142443	0.0146985	0.00840386	0.0446674	0.0221818	0	0	0.0320177	0.0363079	0.0344492	0.00986271	0	0.0296257	0.0183795	0.0255757	0.0158872	0	0.020938	0.0399824	0		H2BH2B2F	0.113088	0.0381937	0.0246259	0.0250844	0.0106726	0.0268733	0.0160017	0.013821	0.0203068
H2BH2B1B	0	0.0634039	0.0755178	0.021441	0.0482709	0.0832336	0.0408626	0.0516474	0.0514892	0.0378226	0.0305301	0.0527788	0.0862302	0.145183	0.076707	0.0393927	0.0523865	0.0181679	0.0140155	0	0.0112249	0.0489995	0.037901	0.0605464	0.0408163	0.0723259	0.0650542		H2BH2B1B	0.0463072	0.0509818	0.0479997	0.0403772	0.102707	0.0366491	0.00841347	0.0491489	0.0593988
H2BH2B1N	0	0.12647	0.0578687	0.0265584	0.199917	0.109938	0.185305	0.196976	0.251578	0.0172172	0.0470505	0.124915	0.00841144	0.208122	0.106409	0.17735	0.0476086	0.0793825	0.614019	0.111176	0	0	0.0600832	0	0.0837073	0.0244822	0.0779208		H2BH2B1N	0.0614463	0.112138	0.211286	0.0630611	0.107648	0.101447	0.241732	0.0200277	0.0620368
H2BH2B1D	0.000975063	0.0634039	0.0755178	0.021441	0.0482709	0.0832336	0.0408626	0.0516474	0.0514892	0.0378226	0.0305301	0.0527788	0.0862302	0.145183	0.076707	0.0393927	0.0523865	0.0181679	0.0140155	0	0.0112249	0.0489995	0.037901	0.0605464	0.0408163	0.0723259	0.0650542		H2BH2B1D	0.0466323	0.0509818	0.0479997	0.0403772	0.102707	0.0366491	0.00841347	0.0491489	0.0593988
H2BH2B1M	0.000114047	0.000624174	0.000373511	1.60687e-05	0.00103236	0.00699445	3.79147e-05	0	0	0	0.00229539	0.000619598	0.000326074	0	0	3.10608e-05	0.000307566	0	1.69196e-05	0	6.95493e-05	0	9.21594e-06	0.00400215	0.000932462	0.000827418	0.000845852		H2BH2B1M	0.000370577	0.00268096	1.26382e-05	0.000971661	0.000108691	0.000112876	2.8823e-05	0.00133712	0.000868577
H2BH2B1L	0	0	0.0444294	0.672128	0.0409123	0.037824	0.0861903	0	0.0271988	0.487558	0.562069	0.0302197	0	0.102428	0	0	0	0.608566	0	0	0.382539	0	0.0460672	0.335082	0.475755	0.0823354	0.0381818		H2BH2B1L	0.0148098	0.250288	0.0377964	0.359949	0.0341425	0.202855	0.127513	0.12705	0.198757

## Sheet: % heavy labeling
Table S1: Relative abundance (first sheet) and percentage of labeling incorporation (second sheet) of all quantified peptides in the analysis across three days of labeling and two drug treatments using stable isotopic labeling of arginines (R10).
Peptides	1d - R10 - 1	1d - R10 - 2	1d - R10 - 3	2d - R10 - 1	2d - R10 - 2	2d - R10 - 3	3d - R10 - 1	3d - R10 - 2	3d - R10 - 3	1d - R10 - EZH2i - 1	1d - R10 - EZH2i - 2	1d - R10 - EZH2i - 3	2d - R10 - EZH2i - 1	2d - R10 - EZH2i - 2	2d - R10 - EZH2i - 3	3d - R10 - EZH2i - 1	3d - R10 - EZH2i - 2	3d - R10 - EZH2i - 3	1d - R10 - HDACi - 1	1d - R10 - HDACi - 2	1d - R10 - HDACi - 3	2d - R10 - HDACi - 1	2d - R10 - HDACi - 2	2d - R10 - HDACi - 3	3d - R10 - HDACi - 1	3d - R10 - HDACi - 2	3d - R10 - HDACi - 3	Average	Peptides	1d - R10	2d - R10	3d - R10	1d - R10 - EZH2i	2d - R10 - EZH2i	3d - R10 - EZH2i	1d - R10 - HDACi	2d - R10 - HDACi	3d - R10 - HDACi
H3K4un	0.332588	0.333589	0.333921	0.421554	0.422532	0.42153	0.448746	0.443685	0.445595	0.32134	0.32041	0.315324	0.433128	0.427618	0.401546	0.482026	0.430104	0.44409	0.299986	0.300986	0.300882	0.411588	0.388847	0.383481	0.457413	0.423094	0.413866		H3K4un	0.333366	0.421872	0.446009	0.319025	0.420764	0.452073	0.300618	0.394639	0.431457
H3K4me1	0.181137	0.186546	0.19377	0.284428	0.286954	0.279421	0.335296	0.330212	0.335002	0.175881	0.165349	0.164368	0.295164	0.155004	0.276565	0.383136	0.322038	0.33843	0.185767	0.185822	0.141106	0.275774	0.259813	0.259779	0.344508	0.319591	0.310612		H3K4me1	0.187151	0.283601	0.333503	0.168533	0.242244	0.347868	0.170898	0.265122	0.324904
H3K4me2	0.332187	0.322293	0.325391	0.416101	0.417228	0.420802	0.463076	0.453115	0.456	0.320286	0.314224	0.311371	0.420496	0.244264	0.393007	0.498505	0.450129	0.45746	0.300666	0.307098	0.291672	0	0.392587	0.393982	0.48868	0.450911	0.430732		H3K4me2	0.326624	0.418044	0.457397	0.315294	0.352589	0.468698	0.299812	0.26219	0.456774
H3K4me3	0.342409	0.347193	0.35167	0.477119	0.468273	0.447889	0.496508	0.497867	0.493281	0.332621	0.338079	0.321879	0.474602	0	0.461617	0.529027	0.473137	0.494691	0.322635	0.306541	0.321725	0.000888978	0.448676	0.45036	0.549211	0.49809	0.494053		H3K4me3	0.347091	0.464427	0.495885	0.33086	0.312073	0.498952	0.316967	0.299975	0.513785
H3K4ac	0	0	0.281067	0	0	0	0.461588	0	0	0	0	0	0	0	0	0.516094	0	0	0.287694	0.201569	0	0	0.306625	0	0	0	0		H3K4ac	0.093689	0	0.153863	0	0	0.172031	0.163088	0.102208	0
H3K9K14un	0.520991	0.514315	0.521466	0.575273	0.572536	0.571821	0.562411	0.555673	0.552923	0.493547	0.503249	0.489932	0.568701	0.563274	0.541412	0.57959	0.534227	0.544304	0.474366	0.480781	0.471935	0.538753	0.519413	0.517666	0.541638	0.517286	0.51038		H3K9K14un	0.518924	0.57321	0.557002	0.495576	0.557796	0.552707	0.475694	0.525277	0.523101
H3K9me1	0.355403	0.343805	0.342992	0.47705	0.467472	0.475846	0.497082	0.48555	0.482852	0.321096	0.328594	0.326809	0.470714	0.454945	0.453809	0.517255	0.466126	0.478912	0.308872	0.298019	0.349212	0.43414	0.41564	0.403961	0.486302	0.450555	0.449372		H3K9me1	0.3474	0.473456	0.488494	0.325499	0.459823	0.487431	0.318701	0.417914	0.462076
H3K9me2	0.210729	0.211985	0.215879	0.326875	0.328824	0.321369	0.378893	0.372895	0.375416	0.202963	0.206165	0.202753	0.34123	0.341716	0.307857	0.414185	0.357473	0.374142	0.20557	0.208245	0.20966	0.318605	0.295539	0.298632	0.392036	0.357587	0.346148		H3K9me2	0.212864	0.325689	0.375735	0.20396	0.330268	0.381933	0.207825	0.304258	0.365257
H3K9me3	0.197879	0.199168	0.195647	0.296302	0.297847	0.297138	0.34335	0.340559	0.340732	0.197101	0.197678	0.194815	0.323503	0.318043	0.297237	0.396424	0.341893	0.362622	0.181377	0.177037	0.179043	0.289655	0.267519	0.264006	0.35698	0.320696	0.313349		H3K9me3	0.197565	0.297096	0.341547	0.196531	0.312928	0.36698	0.179152	0.273727	0.330342
H3K9ac	0.507795	0.498647	0.795919	0.479034	0.23018	0.502447	0.546177	0.584741	0.207317	0.528084	0.593042	0.480156	0.514436	0.572294	0.543663	0.503257	0.781716	0.53862	0.38954	0.404076	0.414676	0.472807	0.45823	0.666289	0.717251	0.456156	0.49038		H3K9ac	0.600787	0.403887	0.446079	0.533761	0.543464	0.607864	0.402764	0.532442	0.554595
H3K14ac	0.578586	0.57623	0.569419	0.613608	0.627773	0.621053	0.589823	0.586536	0.595958	0.560243	0.554572	0.561144	0.614157	0.622805	0.595831	0.609455	0.551484	0.583454	0.517522	0.515347	0.524355	0.577745	0.562248	0.551157	0.56105	0.540248	0.54376		H3K14ac	0.574745	0.620812	0.590772	0.558653	0.610931	0.581465	0.519075	0.563717	0.548353
H3K9me1K14ac	0.38791	0.389464	0.392111	0.504452	0.507103	0.502371	0.515463	0.512296	0.506985	0.368923	0.370453	0.372814	0.512254	0.513463	0.483892	0.546925	0.494861	0.509021	0.342549	0.337347	0.339393	0.475718	0.456792	0.453034	0.512476	0.477056	0.467644		H3K9me1K14ac	0.389828	0.504642	0.511582	0.37073	0.503203	0.516936	0.339763	0.461848	0.485726
H3K9me2K14ac	0.213911	0.220863	0.217645	0.3475	0.351045	0.350996	0.399237	0.394989	0.396616	0.217683	0.220123	0.213964	0.371566	0.363041	0.340051	0.443759	0.385622	0.403651	0.19968	0.198247	0.202383	0.340605	0.333837	0.313131	0.41826	0.379598	0.367631		H3K9me2K14ac	0.217473	0.349847	0.396947	0.217257	0.358219	0.41101	0.200103	0.329191	0.388496
H3K9me3K14ac	0.118782	0.139519	0.146901	0.217945	0.0850479	0.250062	0.270493	0.222414	0.299178	0.164381	0.155532	0.158466	0.302361	0.293454	0.267314	0.375807	0.308386	0.323308	0.136185	0.132064	0.135569	0.241291	0.228733	0.227888	0.322628	0.282926	0.276443		H3K9me3K14ac	0.135067	0.184352	0.264029	0.15946	0.28771	0.335834	0.134606	0.232637	0.293999
H3K9acK14ac	0.458351	0.464319	0.446038	0.529797	0.507203	0.510457	0.501596	0.489296	0.507437	0.416215	0.42322	0.468899	0.588826	0	0.486229	0.44546	0.456464	0.472759	0.387884	0.395636	0.169817	0.496162	0.48421	0.492204	0.501253	0.471688	0.451109		H3K9acK14ac	0.456236	0.515819	0.499443	0.436111	0.358351	0.458228	0.317779	0.490859	0.474683
H3S10ph	0	0	0	0	0	0	0	0	0	0	0	0	0	0	0.571829	0	0	0	0	0	0	0	0	0	0	0.947513	0.12475		H3S10ph	0	0	0	0	0.19061	0	0	0	0.357421
H3K9me1S10ph	0	0.606843	0.535372	0	0.254578	0	0.617033	0.312472	0.331328	0	0	0	0	0	0.840086	0.66665	0	0	0	0.261308	0	0	0	0.483292	0	0.522863	0		H3K9me1S10ph	0.380738	0.0848592	0.420278	0	0.280029	0.222217	0.0871027	0.161097	0.174288
H3K9me2S10ph	0.0523225	0.017694	0.163629	0	0.304427	0	0.392076	0	0.237506	0	0	0	0	0	0.0458463	0	0.293937	0	0	0	0.891674	0.907845	0.402542	0.0691119	0.256174	0.378038	0.29718		H3K9me2S10ph	0.0778818	0.101476	0.20986	0	0.0152821	0.097979	0.297225	0.459833	0.310464
H3K9me3S10ph	0	0	0	0.375912	0	0	1	1	0	0	0	0.364003	0.557291	0	0	0	1	0	0	0	0	0.0533453	0.283469	0.325281	1	1	0.958592		H3K9me3S10ph	0	0.125304	0.666667	0.121334	0.185764	0.333333	0	0.220698	0.986197
H3K9acS10ph	0	0	0	0	0	0	0	0	0	0	0	0	0	0	0	0	0	0	0	0	0	0	0	0	0	0	0		H3K9acS10ph	0	0	0	0	0	0	0	0	0
H3S10phK14ac	0	0	0	0	0	0	0	0	0	0	0	0	0	0	0	0	0	0	0	0	0	0	0	0	0	0	0		H3S10phK14ac	0	0	0	0	0	0	0	0	0
H3K9me1S10phK14ac	0	0.498638	0.525479	0	0	0	0	0	0	0	0	0	0	0	0	0	0	0	0	0.509918	0	0.291133	0.362224	0.669908	0	0.642544	0		H3K9me1S10phK14ac	0.341373	0	0	0	0	0	0.169973	0.441088	0.214181
H3K9me2S10phK14ac	0	0	0	0.128898	0	0	0	0	0	0	0	0	0	0	0	0	0	0	0	0	0.230124	0.370261	0.432882	0	0	0	0		H3K9me2S10phK14ac	0	0.0429659	0	0	0	0	0.0767081	0.267714	0
H3K9me3S10phK14ac	0	0	0	0.247789	0	0	0	0	0	0	0	0	0	0	0	0	0	0	0	0	0	0	0.228008	0	0	0	0		H3K9me3S10phK14ac	0	0.0825964	0	0	0	0	0	0.0760026	0
H3K9acS10phK14ac	0	0	0	0	0	0	0	0	0	0	0	0	0	0	0	0	0	0	0	0	0	0	0	0	0	0	0		H3K9acS10phK14ac	0	0	0	0	0	0	0	0	0
H3K18K23un	0.302646	0.302928	0.306682	0.399227	0.399865	0.3973	0.430568	0.424077	0.428181	0.288818	0.291357	0.283848	0.412317	0.400386	0.377107	0.465216	0.409123	0.425555	0.268548	0.26908	0.266515	0.384337	0.362886	0.355769	0.435495	0.400925	0.392427		H3K18K23un	0.304086	0.398797	0.427609	0.288008	0.396603	0.433298	0.268048	0.367664	0.409615
H3K18me1|K23me1	0	0.0297931	0.0512709	0.130825	0.129253	0.115202	0.181686	0.180068	0.272702	0.0223803	0.0159445	0	0.14112	0	0.105214	0.219226	0.162178	0.178062	0.0225116	0	0	0.0941903	0.0794076	0.0853926	0.166248	0.14658	0.170102		H3K18me1|K23me1	0.0270213	0.125093	0.211485	0.0127749	0.0821114	0.186489	0.00750388	0.0863302	0.160976
H3K18me1K23me1	0.959067	0	0	0.937279	0.515644	0	0.998993	0.685974	0.952683	0	0	0	0	0	0.514291	0.859854	0.706265	0	0.953635	0	0	0	0	0.249531	0.845776	0.610032	0.7005		H3K18me1K23me1	0.319689	0.484308	0.879217	0	0.17143	0.522039	0.317878	0.0831771	0.718769
H3K18ac	0.387081	0.38988	0.399016	0.464464	0.467133	0.462473	0.480629	0.474415	0.469739	0.385807	0.385971	0.371883	0.482401	0.476199	0.446898	0.518636	0.468768	0.478698	0.336241	0.33661	0.326098	0.451606	0.43003	0.423235	0.48644	0.452095	0.441881		H3K18ac	0.391992	0.46469	0.474928	0.38122	0.468499	0.488701	0.332983	0.434957	0.460139
H3K23ac	0.390828	0.393157	0.394389	0.468176	0.469845	0.469267	0.483934	0.479727	0.483215	0.383461	0.386944	0.377443	0.482231	0.475287	0.453121	0.520568	0.467886	0.481875	0.336517	0.336564	0.338024	0.449523	0.428763	0.421681	0.486899	0.454657	0.446002		H3K23ac	0.392791	0.469096	0.482292	0.382616	0.470213	0.49011	0.337035	0.433322	0.462519
H3K18acK23ac	0.470596	0.463305	0.457398	0.492664	0.478089	0.566639	0.50786	0.474532	0.548892	0.457235	0.475678	0.448974	0.51715	0.601465	0.475543	0.548649	0.481758	0.492109	0.442123	0.396712	0.39812	0.491098	0.467061	0.460285	0.517931	0.492289	0.47245		H3K18acK23ac	0.463766	0.512464	0.510428	0.460629	0.531386	0.507505	0.412318	0.472815	0.494223
H3K27K36un	0.767602	0.770811	0.764342	0.759142	0.761708	0.76741	0.767759	0.748794	0.769005	0.758136	0.766681	0.760962	0.77179	0.763577	0.751228	0.784039	0.757687	0.768115	0.730756	0.736007	0.740556	0.744475	0.728738	0.719829	0.762501	0.743948	0.737591		H3K27K36un	0.767585	0.762753	0.761853	0.761926	0.762198	0.769947	0.735773	0.731014	0.748013
H3K27me1	0.501307	0.604329	0.603191	0.647078	0.652347	0.646432	0.654923	0.654165	0.653606	0.577663	0.667072	0.576511	0.675627	0.685247	0.650584	0.695042	0.659807	0.66863	0.554412	0.5731	0.563758	0.61677	0.589182	0.585205	0.635848	0.605153	0.605401		H3K27me1	0.569609	0.648619	0.654231	0.607082	0.670486	0.674493	0.563757	0.597052	0.615467
H3K27me2	0.426774	0.43412	0.428763	0.552628	0.556002	0.556756	0.574048	0.574652	0.569279	0.310167	0.341218	0.297287	0.497673	0.490466	0.460981	0.551854	0.500709	0.521143	0.3936	0.38403	0.394263	0.535165	0.511539	0.509447	0.567366	0.531127	0.530412		H3K27me2	0.429886	0.555129	0.57266	0.316224	0.48304	0.524568	0.390631	0.518717	0.542969
H3K36me2	0.656719	0.568747	0.575155	0.689313	0.63699	0.622423	0.688493	0.619765	0.178712	0.585132	0.72963	0.544601	0.667079	0.667958	0.63687	0.684735	0.642435	0.653342	0.504357	0.495181	0.478591	0.605756	0.575443	0.574274	0.604218	0.579082	0.577617		H3K36me2	0.600207	0.649575	0.495657	0.619788	0.657303	0.660171	0.49271	0.585157	0.586972
H3K27me3	0.136606	0.14105	0.142271	0.258239	0.25891	0.254407	0.311093	0.303403	0.310283	0.0466712	0.00506147	0.0436441	0.143008	0.139015	0.122189	0.20296	0.162223	0.17515	0.150457	0.146153	0.148391	0.278937	0.261238	0.254023	0.352778	0.314723	0.302002		H3K27me3	0.139976	0.257185	0.30826	0.0317923	0.134737	0.180111	0.148334	0.264733	0.323168
H3K27me2K36me1	0.260961	0.269985	0.271257	0.431985	0.435453	0.432085	0.459821	0.45155	0.457459	0.176871	0.173697	0.169233	0.369671	0.35403	0.333093	0.432719	0.378567	0.39751	0.248779	0.251167	0.251621	0.430653	0.407725	0.400843	0.477968	0.442167	0.430998		H3K27me2K36me1	0.267401	0.433174	0.456276	0.173267	0.352265	0.402932	0.250522	0.413074	0.450378
H3K27me1K36me2	0.31592	0.31925	0.322746	0.481946	0.48826	0.483456	0.510794	0.505532	0.504746	0.234771	0.823828	0.231273	0.447268	0.450329	0.417027	0.525656	0.467657	0.489072	0.286038	0.277932	0.276163	0.46833	0.441509	0.430062	0.513871	0.480663	0.463153		H3K27me1K36me2	0.319305	0.484554	0.507024	0.429957	0.438208	0.494128	0.280044	0.446634	0.485896
H3K27me1K36me1	0.53367	0.569654	0.560319	0.629461	0.637965	0.623156	0.606682	0.599891	0.598988	0.450575	0.489795	0.484589	0.635289	0.648113	0.617678	0.659589	0.624295	0.631057	0.491015	0.502128	0.495727	0.591792	0.564701	0.573637	0.549101	0.535569	0.547319		H3K27me1K36me1	0.554548	0.630194	0.601854	0.474986	0.633693	0.638314	0.49629	0.57671	0.543997
H3K27me3K36me1	0.0488758	0.0461824	0.0472086	0.100171	0.0716614	0.116772	0.122029	0.165312	0.110642	0.00706638	0.00328192	0.0072881	0.0461357	0.0367519	0.0357146	0.0596294	0.0633122	0.0645609	0.0655139	0.063621	0.0635706	0.160355	0.148354	0.13972	0.22913	0.202991	0.0732738		H3K27me3K36me1	0.0474223	0.0962014	0.132661	0.0058788	0.0395341	0.0625008	0.0642352	0.149476	0.168465
H3K27me1K36me3	0.106693	0.10683	0.109989	0.257156	0.268781	0.254469	0.341661	0.303931	0.310537	0.0475819	0	0.044807	0.192855	0.163869	0.170478	0.284548	0.236128	0.264529	0.100026	0.0897332	0.0992588	0.263526	0.243795	0.236988	0.363886	0.313573	0.295433		H3K27me1K36me3	0.107837	0.260135	0.31871	0.0307963	0.175734	0.261735	0.0963395	0.248103	0.324297
H3K27me2K36me2	0.0953438	0.0976177	0.107795	0.232071	0.235381	0.21759	0.29826	0.291504	0.296018	0.0407002	0	0.0386445	0.149334	0.133905	0.125392	0.234604	0.183896	0.204751	0.114369	0.104546	0.067984	0.249158	0.238006	0.230319	0.340012	0.303172	0.283474		H3K27me2K36me2	0.100252	0.228347	0.295261	0.0264482	0.13621	0.20775	0.0956329	0.239161	0.308886
H3K27me3K36me2	0.0309544	0.027616	0.0348295	0.105191	0.106518	0.0971238	0.163044	0.159978	0.161932	0.00506453	0	0.0038313	0.0405438	0.00259369	0.0269034	0.0883709	0.0574582	0.0738919	0.0512946	0	0	0.138449	0.118209	0.121103	0.216181	0.189507	0.174058		H3K27me3K36me2	0.0311333	0.102944	0.161651	0.00296528	0.023347	0.0732403	0.0170982	0.12592	0.193249
H3K27ac	0.810694	0.831816	0.838031	0.84644	0.904728	0.94275	0	0	0.810034	0.825869	0	0.765369	0.779769	0	0.81773	0.800043	0.854218	0.914147	0.773259	0	0.728888	0.711505	0.684702	0.709895	0.717005	0.660225	0.662562		H3K27ac	0.826847	0.897973	0.270011	0.530413	0.532499	0.856136	0.500715	0.702034	0.679931
H3S28ph	0	0	0	0.928188	0	0	0	0.834664	0	0	0	0	0	0	0	0	0	0	0	0	0	0	0	0	0.404201	0	0		H3S28ph	0	0.309396	0.278221	0	0	0	0	0	0.134734
H3K27me1S28ph	0	0	0	0	0	0	0.972818	0	0.775095	0.286179	0	0	0.575474	0	0.402167	0.707197	0	0.774838	0	0	0	0	0	0	0	0.497021	0		H3K27me1S28ph	0	0	0.582638	0.0953929	0.32588	0.494012	0	0	0.165674
H3K27me2S28ph	0	0	0.365337	0	0	1	0	0	0	0	0	0	0	0	0	0	0	0	0	0	0	0	0	0	0	0	0		H3K27me2S28ph	0.121779	0.333333	0	0	0	0	0	0	0
H3K27me3S28ph	0	0	0	0	0	0	0	0	0	0	0	0	0	0	0	0.00684413	0	0	0.0222481	0	0	0	0	0	0	0	0		H3K27me3S28ph	0	0	0	0	0	0.00228138	0.00741602	0	0
H3K27me2S28phK36me2	0	0	0.568428	0	0	0	0.837554	0	0	0	0	0	0	0	0	0.735712	0	0	0	0	0	0.00522264	0	0.00745851	0	0.739312	0		H3K27me2S28phK36me2	0.189476	0	0.279185	0	0	0.245237	0	0.00422705	0.246437
H3K27me3S28phK36me2	0	0	0	0	0	0	0	0	0	0	0	0	0	0	0	0	0	0	0	0	0	0	0	0	0	0	0		H3K27me3S28phK36me2	0	0	0	0	0	0	0	0	0
H33K27K36un	0.786758	0.789233	0.775078	0.795601	0.790083	0.783452	0.797739	0.795438	0.802807	0.763246	0.815335	0.767544	0.782662	0.856233	0.779066	0.822721	0.781635	0.810133	0.782013	0.793917	0.735142	0.796675	0.782808	0.784483	0.793683	0.802623	0.824324		H33K27K36un	0.78369	0.789712	0.798661	0.782042	0.805987	0.80483	0.770357	0.787989	0.806877
H33K27me1	0.82255	0.890506	0.670448	0.719369	0.757383	0.819	0.775672	0.818315	0.744682	0.561905	0.665415	0.750258	0.853835	0.786451	0.336742	0.770803	0.810938	0.793222	0.713048	0.653713	0.825709	0.824448	0.773909	0.754406	0.773684	0.784713	0.794479		H33K27me1	0.794501	0.765251	0.779556	0.659193	0.659009	0.791654	0.730823	0.784254	0.784292
H33K27me2	0.520111	0.534676	0.480465	0.603332	0.647782	0.661277	0.687246	0.717626	0.667681	0.471638	0	0.431964	0.6388	0.582878	0.603318	0.635924	0.645474	0.670982	0.582587	0.447009	0.614783	0.675427	0.663629	0.661549	0.738801	0.71647	0.709709		H33K27me2	0.511751	0.637464	0.690851	0.301201	0.608332	0.650793	0.548126	0.666868	0.72166
H33K36me2	0.549751	0.538821	0.544789	0.640665	0.642651	0.612694	0.666984	0.663839	0.697977	0.554953	0	0.583078	0.665193	0.697666	0.675782	0.724488	0.716467	0.693409	0.572239	0.374529	0.514045	0.611714	0.592219	0.627393	0.69045	0.704473	0.713978		H33K36me2	0.544453	0.632004	0.676267	0.379344	0.679547	0.711455	0.486938	0.610442	0.702967
H33K27me3	0.230063	0.191948	0.194506	0.330584	0.320197	0.318655	0.406323	0.398009	0.404846	0.0493446	0	0.050358	0.250295	0.0690198	0.171823	0.263923	0.14642	0.245131	0.156931	0.25079	0.227265	0.369231	0.364905	0.379584	0.455729	0.416806	0.407964		H33K27me3	0.205505	0.323146	0.403059	0.0332342	0.163713	0.218491	0.211662	0.37124	0.426833
H33K27me2K36me1	0.368248	0.384956	0.385297	0.53926	0.549813	0.558594	0.600302	0.693631	0.592657	0.30872	0.303002	0.31281	0.523323	0.433479	0.552941	0.583284	0.566665	0.547861	0.445946	0	0.381444	0.628268	0.571522	0.57352	0.658095	0.63096	0.615462		H33K27me2K36me1	0.3795	0.549222	0.628864	0.308177	0.503248	0.565937	0.275797	0.591104	0.634839
H33K27me1K36me2	0.379474	0.311077	0.323655	0.464482	0.493803	0.464837	0.514021	0.519654	0.541203	0.245257	0.678871	0.223066	0.45241	0.414331	0.401436	0.535539	0.485646	0.499914	0.330468	0.234432	0.310532	0.484768	0.479506	0.466653	0.560103	0.52919	0.504888		H33K27me1K36me2	0.338069	0.474374	0.524959	0.382398	0.422726	0.507033	0.291811	0.476975	0.531394
H33K27me1K36me1	0.976563	0	0.965429	0.901487	0.972754	0.982628	0.951694	0.973029	0	0	0	0	0	0	0	0.965103	0.987403	0	0	0.647892	0	0	0	0	0	0	0		H33K27me1K36me1	0.64733	0.95229	0.641574	0	0	0.650835	0.215964	0	0
H33K27me3K36me1	0.0736487	0.0469118	0.0831538	0.168058	0.167504	0.147254	0.247314	0.228688	0.232931	0	0	0	0.00812238	0	0	0.105794	0.00255915	0.0704696	0.12236	0.141775	0.0767348	0.235592	0.238983	0.214631	0.333012	0.30998	0.296122		H33K27me3K36me1	0.0679048	0.160939	0.236311	0	0.00270746	0.0596076	0.113623	0.229736	0.313038
H33K27me1K36me3	0.136756	0.154422	0.175886	0.291532	0.319194	0.312761	0.400394	0.380124	0.380894	0.0522803	0	0.0814339	0.240728	0	0.228653	0.328635	0.278061	0.300315	0.159097	0.0999437	0.129769	0.34826	0.305231	0.287535	0.447631	0.396672	0.358665		H33K27me1K36me3	0.155688	0.307829	0.387137	0.0445714	0.15646	0.302337	0.129603	0.313675	0.400989
H33K27me2K36me2	0.134969	0.159519	0.127076	0.265586	0.290605	0.376967	0.346363	0.38584	0.348682	0.0485902	0	0.0519764	0.197937	0	0.186358	0.277878	0.249647	0.256334	0.198706	0.243328	0.0343562	0.39912	0.403638	0.401627	0.42471	0.336192	0.366573		H33K27me2K36me2	0.140521	0.311053	0.360295	0.0335222	0.128098	0.261286	0.158797	0.401462	0.375825
H33K27me3K36me2	0.0989667	0.347256	0.281334	0.434741	0.44001	0.528196	0.370082	0.580758	0.348701	0.440744	0	0.319397	0.294089	0.123647	0.211165	0.423722	0.488666	0.371786	0.412676	0	0.865496	0.533463	0.359237	0.219695	0.416144	0.436836	0.566595		H33K27me3K36me2	0.242519	0.467649	0.43318	0.25338	0.209634	0.428058	0.426058	0.370798	0.473192
H33K27ac	0.828706	0.887404	0.867196	0.990623	0	0	0	0	0.948171	0	0	0.937435	0.977285	0	0	0.884714	0	0	0.796483	0	0.990347	0.828907	0.845728	0.821634	0.80221	0.792717	0.865991		H33K27ac	0.861102	0.330208	0.316057	0.312478	0.325762	0.294905	0.59561	0.83209	0.820306
H33S28ph	0	0	0	0	0	0	0	0	0.996354	0	0	0.935191	0	0	0	0	0	0	0	0	0.973612	0	0	0	0	0.900558	0		H33S28ph	0	0	0.332118	0.31173	0	0	0.324537	0	0.300186
H33K27me1S28ph	0	0	0	0	0	0	0	0	0	0	0	0	0	0	0	0	0	0	0	0	0	0	0	0	0	0	0		H33K27me1S28ph	0	0	0	0	0	0	0	0	0
H33K27me2S28ph	0	0	0	0	0	0	0	0	0	0	0	0	0	0	0	0	0	0	0	0	0	0	0	0	0	0	0		H33K27me2S28ph	0	0	0	0	0	0	0	0	0
H33K27me3S28ph	0	0	0	0	0	0	0	0	0	0	0	0	0	0	0	0	0	0	0	0	0	0	0	0	0	0	0		H33K27me3S28ph	0	0	0	0	0	0	0	0	0
H33K27me2S28phK36me2	0	0	0	0	0	0	0	0	0	0	0	0	0	0	0	0	0	0	0	0	0	0	0	0	0	0	0		H33K27me2S28phK36me2	0	0	0	0	0	0	0	0	0
H33K27me3S28phK36me2	0	0	0.959307	0	0	0	0	0	0	0	0	0	0	0	0	0	0	0	0	0	0	0	0	0	0	0	0		H33K27me3S28phK36me2	0.319769	0	0	0	0	0	0	0	0
H3K56un	0.320078	0.320313	0.322707	0.414523	0.416337	0.411732	0.426856	0.423196	0.4345	0.306318	0.307016	0.298414	0.419334	0.412397	0.386871	0.476641	0.421286	0.433571	0.287998	0.290787	0.280459	0.40402	0.37375	0.367509	0.440114	0.404161	0.398832		H3K56un	0.321032	0.414197	0.428184	0.303916	0.406201	0.443833	0.286415	0.381759	0.414369
H3K56me1	0	0	0	0	0	0	0	0	0	0	0	0	0	0	0	0	0	0	0	0	0	0	0	0	0	0	0		H3K56me1	0	0	0	0	0	0	0	0	0
H3K56me2	1	0	0	0	0	0	0	0	0	0	0	0	0	0	0	0	0	0	0	0	0	0	0	0	0	0	0		H3K56me2	0.333333	0	0	0	0	0	0	0	0
H3K56me3	0.00942482	0.0396752	0.00120505	0.0333431	0.0142566	0.0223102	0.0132158	0.023163	0.00650919	0.043895	0	0.0577432	0.0678775	0	0.0653451	0.0209486	0.018834	0.00992766	0.0280307	0.00380272	0.109613	0.0219242	0.0531166	0.0215314	0.00427098	0.029286	0.00746349		H3K56me3	0.0167684	0.0233033	0.014296	0.0338794	0.0444075	0.0165701	0.0471487	0.0321907	0.0136735
H3K56ac	0	0	0	0	0	0	0	0	0	0	0	0	0	0	0	0	0	0	0	0	0	0	0	0	0	0	0		H3K56ac	0	0	0	0	0	0	0	0	0
H3K79un	0.462464	0.329629	0.339482	0.424622	0.423828	0.427741	0.46417	0.448021	0.453453	0.328811	0.337053	0.307644	0.424502	0.410389	0.40049	0.489227	0.437362	0.449651	0.305662	0.303907	0.296164	0.419406	0.391094	0.385421	0.450976	0.424803	0.411348		H3K79un	0.377191	0.425397	0.455214	0.324503	0.411794	0.458747	0.301911	0.39864	0.429042
H3K79me1	0.0775202	0.00504905	0.131557	0.23715	0.229837	0.169638	0.288337	0.178667	0.285232	0	0.0524086	0.00542036	0.214059	0	0.167384	0.332196	0.24771	0.246239	0.0388285	0.123508	0	0.231752	0.15576	0.124979	0.289728	0.262262	0.251287		H3K79me1	0.0713754	0.212208	0.250745	0.0192763	0.127148	0.275382	0.0541122	0.170831	0.267759
H3K79me2	0.0367315	0.0621701	0.0776768	0.161293	0.150472	0.150961	0.20809	0.214581	0.195058	0	0	0.0155547	0.141024	0	0.142514	0.270346	0.214073	0.235315	0.0670854	0.0624224	0	0.0919935	0.0803052	0.108915	0.218781	0.200691	0.187546		H3K79me2	0.0588595	0.154242	0.20591	0.00518489	0.0945129	0.239911	0.0431693	0.0937379	0.202339
H3K79me3	0	0	1	0	0	0	0	0	0	0	0	0	0	0	1	0	1	0	0	1	0	0	1	1	1	1	0		H3K79me3	0.333333	0	0	0	0.333333	0.333333	0.333333	0.666667	0.666667
H3K79ac	0.915944	0	0.305291	0.170976	0.28875	0.294804	0.465175	0	0.0866822	0	0.237583	0	0	0.397411	0	0	0.0592754	0.38539	0	0.245006	0	0	0.270072	0.315441	0.418441	0	0.124552		H3K79ac	0.407079	0.25151	0.183952	0.0791944	0.13247	0.148222	0.0816688	0.195171	0.180998
H3K122un	0.328482	0.328616	0.331521	0.415029	0.416558	0.414309	0.443802	0.441077	0.436904	0.316426	0.316098	0.311197	0.431575	0.429762	0.39568	0.47788	0.418923	0.441893	0.299528	0.295677	0.296618	0.40717	0.384879	0.372954	0.450562	0.416516	0.407472		H3K122un	0.32954	0.415299	0.440594	0.314574	0.419006	0.446232	0.297274	0.388334	0.42485
H3K122ac	0	0	0	0	0	0	0	0	0	0	0	0	0	0	0	0	0	0	0	0	0	0	0	0	0	0	0		H3K122ac	0	0	0	0	0	0	0	0	0
H4K5K8K12K16un	0.260872	0.261563	0.264701	0.370325	0.36846	0.362877	0.406317	0.400307	0.403567	0.232598	0.233675	0.226345	0.364394	0.360008	0.334383	0.42627	0.370102	0.389677	0.203834	0.20276	0.204874	0.340603	0.321177	0.313876	0.407457	0.372013	0.364406		H4K5K8K12K16un	0.262379	0.367221	0.403397	0.230873	0.352928	0.395349	0.203823	0.325219	0.381292
H4K5ac	0.436881	0.440489	0.449596	0.433453	0.43658	0.423397	0.445491	0.431133	0.418169	0.429556	0.428953	0.41466	0.448103	0.469245	0.415082	0.483172	0.435705	0.442124	0.406742	0.406194	0.37551	0.443778	0.415802	0.416866	0.448784	0.43075	0.415751		H4K5ac	0.442322	0.431143	0.431598	0.42439	0.444143	0.453667	0.396149	0.425482	0.431762
H4K8ac	0.275449	0.252171	0.247763	0.251261	0.23284	0.249963	0.266926	0.257501	0.250362	0.240421	0.245493	0.272495	0.246675	0.263328	0.223562	0.271994	0.238952	0.227289	0.228131	0.226362	0.285261	0.233762	0.237999	0.214338	0.227141	0.22066	0.212753		H4K8ac	0.258461	0.244688	0.258263	0.252803	0.244522	0.246078	0.246585	0.2287	0.220184
H4K12ac	0.251484	0.190469	0.187905	0.265956	0.283527	0.256877	0.296858	0.298585	0.296075	0.20351	0.1739	0.214125	0.270064	0.254493	0.313895	0.425925	0.315715	0.362282	0.143066	0.126243	0.196818	0.233113	0.198326	0.177179	0.280882	0.264271	0.294592		H4K12ac	0.209953	0.268787	0.297173	0.197178	0.279484	0.367974	0.155376	0.202873	0.279915
H4K16ac	0.370646	0.376089	0.37831	0.471672	0.473771	0.469518	0.499328	0.495625	0.500205	0.370469	0.379423	0.367142	0.499014	0.502575	0.46212	0.554593	0.493784	0.506953	0.259361	0.262522	0.257288	0.416974	0.394915	0.389298	0.476198	0.436791	0.428972		H4K16ac	0.375015	0.471654	0.498386	0.372345	0.487903	0.518443	0.259724	0.400395	0.447321
H4K5acK8ac	0.578851	0.564371	0.589264	0.596747	0.592467	0.602057	0.592841	0.578865	0.602145	0.525438	0.540098	0.559048	0.591877	0.581406	0.601057	0.60432	0.602636	0.617231	0.541021	0.485202	0.466962	0.565744	0.513664	0.506147	0.589656	0.597577	0.590384		H4K5acK8ac	0.577495	0.59709	0.591284	0.541528	0.591447	0.608062	0.497728	0.528518	0.592539
H4K5acK12ac	0.729987	0.709046	0.736737	0.56941	0.579821	0.586151	0.578859	0.54817	0.600343	0.514478	0.476915	0.734386	0.410778	0.389545	0.570908	0.599454	0.586388	0.504316	0.681756	0.509405	0.541448	0.364986	0.294037	0.26238	0.4253	0.597409	0.466418		H4K5acK12ac	0.725257	0.578461	0.575791	0.57526	0.457077	0.563386	0.577536	0.307134	0.496376
H4K5acK16ac	0	0.342963	0.0373215	0.404908	0.460146	0	0.462437	0.479564	0	0.64492	0.66755	0.0607459	0.729442	0.95013	0.0131481	0.681414	0.32904	0.373661	0.24615	0.499992	0.419462	0.574263	0.620473	0.610129	0.493677	0.0156738	0.320533		H4K5acK16ac	0.126762	0.288351	0.314001	0.457739	0.56424	0.461372	0.388535	0.601621	0.276628
H4K8acK12ac	0.732078	0.461112	0.530672	0.555717	0.509739	0.597759	0.669539	0.584641	0.540211	0.571178	0.364242	0.602818	0.395183	0.202162	0.583557	0.653389	0.599621	0.613049	0.479469	0.237526	0.487504	0.379953	0.373481	0.288264	0.395748	0.481731	0.577827		H4K8acK12ac	0.574621	0.554405	0.598131	0.512746	0.393634	0.62202	0.401499	0.347233	0.485102
H4K8acK16ac	0.462412	0.460613	0.469257	0.511361	0.513421	0.485989	0.510558	0.50367	0.473998	0.476095	0.492923	0.423803	0.545213	0.567436	0.484332	0.567899	0.506224	0.51353	0.381325	0.390209	0.396467	0.483477	0.44616	0.444456	0.504442	0.452957	0.476129		H4K8acK16ac	0.464094	0.50359	0.496075	0.464274	0.532327	0.529218	0.389333	0.458031	0.477842
H4K12acK16ac	0.440774	0.450718	0.434394	0.496178	0.497173	0.472641	0.511165	0.511436	0.481316	0.494842	0.495804	0.427139	0.559609	0.554428	0.481512	0.59869	0.521827	0.524309	0.329074	0.367616	0.361553	0.475269	0.457158	0.452722	0.508412	0.447812	0.44589		H4K12acK16ac	0.441962	0.488664	0.501306	0.472595	0.531849	0.548275	0.352748	0.461716	0.467371
H4K8acK12acK16ac	0.551878	0.550879	0.560398	0.552396	0.554403	0.548095	0.546064	0.5432	0.548259	0.562181	0.562834	0.55956	0.60541	0.587341	0.582719	0.616412	0.576007	0.577023	0.4571	0.454661	0.469013	0.536807	0.517111	0.503954	0.555397	0.515088	0.52378		H4K8acK12acK16ac	0.554385	0.551631	0.545841	0.561525	0.591824	0.589814	0.460258	0.519291	0.531422
H4K5acK12acK16ac	0.701447	0.711331	0.7272	0.660016	0.646363	0.651579	0.626849	0.569032	0.631177	0.764017	0.733347	0.675462	0.705538	0.805027	0.651939	0.72036	0.632056	0.64671	0.626812	0.618912	0.630285	0.656137	0.630228	0.612872	0.618458	0.61778	0.590997		H4K5acK12acK16ac	0.713326	0.652653	0.609019	0.724275	0.720834	0.666375	0.625336	0.633079	0.609078
H4K5acK8acK16ac	0.29387	0.409077	0.386564	0.402798	0.440299	0.431945	0.387465	0.39732	0.461709	0.435693	0.478164	0.225426	0.406308	0.740567	0.315889	0.510377	0.285861	0.289385	0.346721	0.405829	0.297588	0.501568	0.436893	0.496918	0.518103	0.428614	0.448326		H4K5acK8acK16ac	0.36317	0.425014	0.415498	0.379761	0.487588	0.361874	0.350046	0.47846	0.465014
H4K5acK8acK12ac	0.630472	0.590787	0.611646	0.573085	0.596547	0.582121	0.584697	0.605906	0.589938	0.566808	0.576958	0.652413	0.614546	0.50897	0.635562	0.601938	0.626267	0.629695	0.504829	0.497608	0.552095	0.528215	0.521145	0.461103	0.593905	0.530268	0.586968		H4K5acK8acK12ac	0.610968	0.583918	0.593513	0.598726	0.58636	0.6193	0.518177	0.503487	0.57038
H4K5acK8acK12acK16ac	0.629573	0.58609	0.542661	0.608426	0.547249	0.561838	0.628968	0.537507	0.531617	0.584189	0	0.554792	0.597966	0.579105	0.559018	0.672683	0.568367	0.583433	0.475998	0.502183	0.425711	0.547649	0.526106	0.535888	0.555399	0.520135	0.530813		H4K5acK8acK12acK16ac	0.586108	0.572505	0.56603	0.37966	0.578696	0.608161	0.467964	0.536548	0.535449
H4K20un	0.830658	0.824941	0.824157	0.830639	0.830299	0.831546	0.829399	0.826583	0.825943	0.824061	0.828518	0.826799	0.832617	0.832032	0.831517	0.832506	0.829277	0.830864	0.818183	0.818818	0.823091	0.831453	0.826273	0.824559	0.827811	0.820412	0.824867		H4K20un	0.826585	0.830828	0.827308	0.826459	0.832055	0.830882	0.820031	0.827428	0.824363
H4K20me1	0.530385	0.532455	0.537603	0.592311	0.591975	0.585762	0.613578	0.599528	0.595469	0.500201	0.495999	0.511439	0.598473	0.570919	0.554301	0.618496	0.580882	0.588466	0.491575	0.492073	0.495374	0.565768	0.5435	0.539029	0.58378	0.555885	0.55391		H4K20me1	0.533481	0.590016	0.602858	0.502546	0.574564	0.595948	0.493007	0.549433	0.564525
H4K20me2	0.794996	0.814715	0.809031	0.88618	0.884421	0.898996	0.915668	0.916295	0.901558	0.801347	0.835234	0.810122	0.901032	0.916597	0.875576	0.922333	0.910448	0.92032	0.811522	0.801029	0.822457	0.89036	0.888738	0.876074	0.920784	0.914831	0.905917		H4K20me2	0.806247	0.889866	0.911174	0.815568	0.897735	0.9177	0.811669	0.885057	0.913844
H4K20me3	0.0740976	0.0812894	0.0732063	0.19015	0.193694	0.195362	0.256753	0.251924	0.256672	0.0788836	0.0944838	0.0761079	0.207681	0.260829	0.179531	0.300161	0.244563	0.26361	0.0739604	0.0725374	0.0727916	0.20133	0.190879	0.184537	0.28309	0.257043	0.24365		H4K20me3	0.0761977	0.193068	0.255116	0.0831584	0.216014	0.269445	0.0730965	0.192249	0.261261
H4K20ac	0	0	0	0	0	0	0	0	0	0	0	0	0	0	0	0	0	0	0	0.446557	0	0	0	0	0	0	0		H4K20ac	0	0	0	0	0	0	0.148852	0	0
H4K44un	0.307536	0.31287	0.311045	0.400674	0.40492	0.402429	0.433802	0.426187	0.428295	0.301502	0.302735	0.296324	0.418778	0.412269	0.385097	0.476116	0.413694	0.435803	0.27859	0.275104	0.287654	0.392799	0.368722	0.361363	0.441651	0.404307	0.400034		H4K44un	0.310484	0.402675	0.429428	0.300187	0.405381	0.441871	0.280449	0.374295	0.415331
H4K44ac	0	0	0	0	0	0	0.232955	0	0.427901	0	0	0	0	0	0	0	0.845491	0	0	0	0	0	0	0	0	0	0		H4K44ac	0	0	0.220285	0	0	0.28183	0	0	0
H1K25un	0.397132	0.412926	0.38482	0.472925	0.476245	0.489003	0.486725	0.483106	0.48301	0.381051	0.405173	0.381247	0.503974	0	0.0402305	0.525002	0.457313	0.479135	0.325217	0.344315	0.359052	0.455008	0.423427	0.418703	0.490004	0.45677	0.443542		H1K25un	0.398292	0.479391	0.48428	0.389157	0.181401	0.48715	0.342861	0.432379	0.463439
H1K25me1	9.19639e-05	0.303536	0.00039033	0.40385	0.000550292	0.403498	0.000695091	0	0.00149198	0.291394	0.266573	0.277862	0.428405	0	0	0.00941208	0	0	0	0.262742	0.269393	0	5.00725e-05	0	0	0	0		H1K25me1	0.101339	0.269299	0.000729023	0.27861	0.142802	0.00313736	0.177378	1.66908e-05	0
H1K25me2	1	0	0.856473	1	0	0	0	0.95616	0	0	0	0	0	0	0	1	0	0	0	0	0	0	0	0	0	0	1		H1K25me2	0.618824	0.333333	0.31872	0	0	0.333333	0	0	0.333333
H1K25me3	0	0.013744	0	0.0036329	0.0605685	0.00311979	0.00116446	0	0	0	0	0	0	0	0.0171231	0.00760771	0	0.00355075	0.00825109	0	0.000829539	0.000705086	0.00515246	0	0	0.000101152	0.00435255		H1K25me3	0.00458132	0.0224404	0.000388154	0	0.0057077	0.00371949	0.00302688	0.00195252	0.00148457
H1K25ac	0	0	0.365174	0	0	0	0	0.429152	0.954807	0.309125	0	0	0	0.316708	0.128295	0	0	0	0	0	0	0	0	0	0	0	0		H1K25ac	0.121725	0	0.46132	0.103042	0.148334	0	0	0	0
H1K31ac	0	0	0.318037	0	0	0	0	0.429394	0.390423	0.3151	0	0	0	0.473309	0.0363919	0	0	0	0	0	0	0	0	0	0	0	0		H1K31ac	0.106012	0	0.273273	0.105033	0.1699	0	0	0	0
H1S26ac	0.298909	0.280985	0.303943	0.40777	0.375404	0.368352	0.409295	0.392526	0.314987	0.264232	0.287457	0.280583	0.347754	0.353259	0.277489	0.424724	0.374295	0.395076	0.310989	0.311827	0.222822	0.423922	0.368129	0.397425	0.452678	0.373084	0.351383		H1S26ac	0.294612	0.383842	0.37227	0.277424	0.326168	0.398032	0.28188	0.396492	0.392382
H1S26ph	0	0	0	0	0	0	0	0	0	0	0	0	0	0	0	0	0	0	0	0	0	0	0	0	0	0	0		H1S26ph	0	0	0	0	0	0	0	0	0
H1K33un	0.346381	0.334666	0.334565	0.457154	0.456544	0.460793	0.49524	0.497602	0.490684	0.357025	0.357277	0.321917	0.475402	0.445293	0.442839	0.529094	0.483663	0.493789	0.346853	0.329258	0.342336	0.448487	0.431718	0.422092	0.513098	0.476242	0.465484		H1K33un	0.338537	0.458163	0.494509	0.345406	0.454512	0.502182	0.339482	0.434099	0.484941
H1K33me1	0	0	0.280053	0.589897	0.528431	0	0.0522484	0.610247	0.551323	0.684199	1	0.203429	1	0.67104	1	0.0626704	0.42261	0	0.51527	0.997804	0.328334	0.428224	0	0.947	0.50141	0.10262	0.253427		H1K33me1	0.0933508	0.372776	0.404606	0.629209	0.890347	0.16176	0.613803	0.458408	0.285819
H1K33me2	1	1	1	0.932854	1	1	1	1	0.925497	1	1	1	1	1	1	1	1	1	1	1	1	1	1	1	1	1	1		H1K33me2	1	0.977618	0.975166	1	1	1	1	1	1
H1K33me3	0.976036	0.365987	0.344572	0.426725	0.54946	0	1	0.472719	0.698063	0.056581	0.0061799	0.0511407	0.486674	0	0.431658	0.0538901	0.455824	0.422941	0.330797	0.00473048	0.00432225	0.45254	0.429228	0.354249	0.0123025	0.438793	0.00808392		H1K33me3	0.562199	0.325395	0.723594	0.0379672	0.306111	0.310885	0.113283	0.412006	0.15306
H1K33ac	0	0.00493886	0.00720854	0.00330894	0.0669815	0.00464203	0.00204121	0.00139869	0.0121231	0.00167495	0.0156863	0.00332176	0.0210883	0	0.0946768	0.000283741	0.00455724	0.00161067	0.00686859	0.240746	0.00679709	0.0544738	0.0021607	0.0113586	0.00105619	0.0821441	0.00206409		H1K33ac	0.00404913	0.0249775	0.00518765	0.00689433	0.0385884	0.00215055	0.0848039	0.0226644	0.0284215
H1S40ac	1	0.0188164	0.0134619	0.0135883	0.00382452	0.0205909	0.0085653	0.0122112	0.00350071	0.0171953	0.0473904	0.0152111	0.00755217	1	0.0794173	0.00512931	0.00795495	0.00735828	0.0205606	0.0258122	0.0359395	0.023897	0.020063	0.0143816	0.00690002	0.0168643	0.0102774		H1S40ac	0.344093	0.0126679	0.00809242	0.0265989	0.362323	0.00681418	0.0274374	0.0194472	0.0113473
H1K36un	1	0	0.280053	0.589897	0.528431	0	0.0522484	0.610247	0.551323	0.684199	1	0.203429	1	0.67104	1	0.0626704	0.42261	0	0.51527	0.997804	0.328334	0.428224	0	0.947	0.50141	0.10262	0.253427		H1K36un	0.426684	0.372776	0.404606	0.629209	0.890347	0.16176	0.613803	0.458408	0.285819
H1K36me1	0	1	1	1	1	1	0.344424	1	0.0305333	1	1	1	1	1	1	1	1	1	1	1	1	1	1	1	1	1	1		H1K36me1	0.666667	1	0.458319	1	1	1	1	1	1
H1K36me2	0.976036	0.365987	0.0203709	1	0.54946	0	0.000891511	0.472719	0	0.056581	0	0.0511407	0.486674	0	0.431658	0.0538901	0.455824	0.422941	0.330797	0.00473048	0	0.45254	0.0565389	1	0.0123025	0.438793	0.00808392		H1K36me2	0.454132	0.516487	0.15787	0.0359072	0.306111	0.310885	0.111842	0.503026	0.15306
H1K36me3	0	0	0.378889	0.39621	0	0.273257	0.385776	0	0.425393	0	0.0886068	0	0.0324695	0.0611634	0.0557959	0.00940267	0.516921	0	0	0.219266	0.009585	0.200468	0.0454581	0.432173	0.0499265	0	0.735783		H1K36me3	0.126296	0.223156	0.27039	0.0295356	0.0498096	0.175441	0.0762837	0.226033	0.261903
H1K36ac	0.346381	0.334666	0.334565	0.457154	0.456544	0	0.49524	0.497602	0.490684	0.357025	0.357277	0.321917	0.475402	0.445293	0.442839	0.529094	0.483663	0.493789	0.346853	0.329258	0.342336	0.448487	0.431718	0.422092	0.513098	0.476242	0.465484		H1K36ac	0.338537	0.304566	0.494509	0.345406	0.454512	0.502182	0.339482	0.434099	0.484941
H1S43ac	0.0980221	0	0.316652	0	0.416963	0	0	0.383855	0.367156	0.369838	0.344366	0.00119071	0	0.414625	0.380629	0.461415	0.480406	0.507128	0.248966	0.334884	0.233722	0.457832	0.418669	0.442308	0.520084	0	0.379922		H1S43ac	0.138225	0.138988	0.250337	0.238465	0.265085	0.482983	0.272524	0.439603	0.300002
H1H12	0	0	0.0175762	0.0909074	0.00974089	0.0361612	0.0314322	0.0159166	0	0	0	0	0	0	0.00188416	0.0658775	0.0196948	0.0072031	0.0115146	0	0	0	0	0	0.0148525	0.00776062	0.00621961		H1H12	0.00585874	0.0456032	0.0157829	0	0.000628052	0.0309251	0.00383819	0	0.00961091
H1H13	0	0	0	0	0	0	0	0	0	0	0	0	0	0	0	0	0	0	0	0	0	0	0	0	0	0	0		H1H13	0	0	0	0	0	0	0	0	0
H1H14	0	0	0	0.478951	0.551625	0	0.0757896	0.402886	0.414777	0.549209	0.442529	0.449121	0.406492	0	0.623415	0	0.444784	0.375663	0.421338	0	0	0.515895	0.443946	0.108418	0.471864	0.454682	0.37808		H1H14	0	0.343525	0.297817	0.480286	0.343302	0.273482	0.140446	0.356087	0.434875
H1H15	0	0	0	0	0	0	0	0	0	0	0	0	0	0	0	0	0	0	0	0	0	0	0	0	0	0	0		H1H15	0	0	0	0	0	0	0	0	0
H1H11	0.383724	0.0368677	0.024977	0.0330528	0.0372906	0.0234845	0.0419494	0.0478553	0.0204296	0.0655609	0.0353461	0.0665919	0.108955	0.00184094	0.0509317	0.100709	0.0423998	0.00881161	0.058293	0.0897125	0.0295352	0.0424953	0.0412609	0.102036	0.0203509	0.063867	0		H1H11	0.148523	0.0312759	0.0367448	0.055833	0.0539093	0.0506401	0.0591802	0.0619308	0.0280726
H1H1v234	0.30328	0.341554	0.347352	0.470614	0.45848	0.436451	0.480859	0.486055	0.480185	0.39404	0.403517	0.356229	0.438675	0.394958	0.445325	0.511658	0.473503	0.494662	0.393261	0.360272	0.369054	0.473031	0.449815	0.441969	0.511856	0.474329	0.483302		H1H1v234	0.330729	0.455182	0.482366	0.384595	0.426319	0.493274	0.374196	0.454938	0.489829
H1H15	1	0.597829	1	0.310781	0.570507	1	1	0.699336	1	0	1	0	0.664425	1	0	1	0.0546545	1	0.801077	1	1	1	0.460818	1	1	0	1		H1H15	0.865943	0.627096	0.899779	0.333333	0.554808	0.684885	0.933692	0.820273	0.666667
H1H1T	1	0.148617	0.501036	0.546448	0.63798	0.233226	0	0.270182	0.0908852	0.440955	0.451203	0.316148	0.457777	0	0.205843	0.678097	0.394405	0.432665	0.114987	0.309785	0.341397	0.363528	0.335153	0.303308	0.174223	0.378072	0.384067		H1H1T	0.549884	0.472551	0.120356	0.402769	0.221206	0.501722	0.25539	0.333996	0.312121
H2AK36un	0.33036	0.333756	0.330547	0.422062	0.421987	0.423504	0.456536	0.453005	0.452722	0.320248	0.322172	0.318822	0.435546	0.400381	0.403103	0.490344	0.436486	0.454519	0.284486	0.2861	0.288046	0.399204	0.378889	0.369788	0.45697	0.4222	0.414023		H2AK36un	0.331554	0.422518	0.454088	0.320414	0.41301	0.46045	0.286211	0.382627	0.431064
H2AK36ac	0.339477	0.352963	0.341865	0.432475	0.438083	0.441413	0.453921	0.449087	0.46191	0.330576	0.201678	0.326571	0.449893	0	0.41369	0.491866	0.442607	0.455349	0.289516	0.293823	0.294291	0.40894	0.390688	0.389427	0.458938	0.423576	0.411582		H2AK36ac	0.344768	0.437324	0.454973	0.286275	0.287861	0.463274	0.292543	0.396352	0.431365
H2AY39ac	0	0	0.0759675	0.306695	0	0	0.541753	0	0	0.196631	0	0	0.370338	0	0	0	0	0	0.048797	0	0	0.466872	0.338586	0.398607	0.565842	0.538558	0.529355		H2AY39ac	0.0253225	0.102232	0.180584	0.0655437	0.123446	0	0.0162657	0.401355	0.544585
H2AK36un	0.343789	0.353114	0.348752	0.435199	0.43878	0.437155	0.459475	0.455203	0.458049	0.334486	0.341334	0.332456	0.449512	0.454333	0.417299	0.493558	0.442181	0.457856	0.302679	0.300778	0.308934	0.415875	0.393311	0.385506	0.461939	0.425165	0.417102		H2AK36un	0.348552	0.437045	0.457576	0.336092	0.440381	0.464532	0.30413	0.398231	0.434735
H2AK36ac	0	0	0	0	0	0	0	0	0	0	0	0	0	0	0	0	0	0	0	0	0	0	0	0	0	0	0		H2AK36ac	0	0	0	0	0	0	0	0	0
H2AY39ac	0	0	0	0	0	0	0	0	0	0	0	0	0	0	0	0	0	0	0	0	0.271719	0	0	0	0	0	0.961978		H2AY39ac	0	0	0	0	0	0	0.0905729	0	0.320659
H2AK36un	0.322143	0.326723	0.327867	0.405191	0.406444	0.407461	0.429524	0.42291	0.429486	0.31291	0.316746	0.30873	0.41795	0.407178	0.387832	0.465814	0.411383	0.426296	0.342596	0.338462	0.345631	0.442243	0.419511	0.415006	0.48756	0.451716	0.444615		H2AK36un	0.325578	0.406365	0.427307	0.312795	0.40432	0.434497	0.34223	0.425587	0.461297
H2AK36ac	0	0	0	0	0	0	0	0	0	0	0	0	0	0	0	0	0	0	0	0	0	0	0	0	0	0	0		H2AK36ac	0	0	0	0	0	0	0	0	0
H2AY39ac	0	0	0	0	0	0	0	0	0	0	0	0	0	0	0	0	0	0	0	0	0	0	0	0	0	0	0		H2AY39ac	0	0	0	0	0	0	0	0	0
H2AK5K9un	0.335826	0.340041	0.338714	0.424933	0.426961	0.428329	0.455695	0.449696	0.45179	0.324129	0.330246	0.319284	0.43966	0.434616	0.405989	0.488553	0.435929	0.45378	0.288785	0.288687	0.293328	0.401207	0.379693	0.373415	0.451794	0.419944	0.409339		H2AK5K9un	0.338194	0.426741	0.452393	0.324553	0.426755	0.459421	0.290267	0.384772	0.427026
H2AK5ac	0.398362	0.392838	0.388769	0.481756	0.492138	0.484157	0.502021	0.4853	0.491338	0.371989	0.376015	0.357142	0.481108	0.508857	0.436696	0.537799	0.48749	0.500371	0.327622	0.321742	0.308757	0.430986	0.426307	0.41978	0.487782	0.457979	0.44726		H2AK5ac	0.393323	0.486017	0.492886	0.368382	0.475554	0.508553	0.319374	0.425691	0.464341
H2AK9ac	0.378484	0.41357	0.390749	0.469918	0.46604	0.475619	0.489531	0.493623	0.499261	0.414887	0.420214	0.432421	0.53013	0.367055	0.491179	0.526301	0.478194	0.49276	0.33208	0.35943	0.410895	0.505716	0.456682	0.459293	0.522773	0.462934	0.439617		H2AK9ac	0.394268	0.470526	0.494139	0.422507	0.462788	0.499085	0.367468	0.473897	0.475108
H2AK5acK9ac	0.0133068	0.310667	0.386283	0.43616	0.465451	0.420419	0.472991	0.459237	0.445851	0.31808	0.160553	0.17306	0.436986	0.246394	0.488988	0.538129	0.455465	0.486551	0.369379	0.342538	0.341205	0.47352	0.455169	0.355562	0.473977	0.474777	0.420586		H2AK5acK9ac	0.236752	0.440677	0.45936	0.217231	0.390789	0.493382	0.351041	0.428084	0.456446
H2AK5me1|K9me1	0.524504	0.517989	0.517963	0.528434	0.530575	0.542964	0.534752	0.527457	0.537291	0.529593	0.411155	0.513292	0.573965	0	0.539765	0.600872	0.55187	0.567669	0.432777	0.433461	0.427638	0.5062	0.480043	0.475992	0.5254	0.491821	0.489482		H2AK5me1|K9me1	0.520152	0.533991	0.533167	0.48468	0.371243	0.57347	0.431292	0.487412	0.502234
H2AK5K9un	0.319039	0.349961	0.355801	0.424044	0.425714	0.447009	0.508535	0.514885	0.473545	0.35591	0.346122	0.352999	0.464002	0.367184	0.443535	0.517162	0.459253	0.50511	0.357008	0.289202	0.279967	0.495756	0.47987	0.382743	0.442859	0.557724	0.541151		H2AK5K9un	0.3416	0.432256	0.498988	0.351677	0.424907	0.493842	0.308726	0.45279	0.513912
H2AK5ac	0.397195	0.731758	0.76352	0.413025	0.399156	0.943996	0.478282	0.453279	0.776973	0.971267	0.430717	0.748747	0.775779	0.392865	0.775361	0.827893	0.797391	0.485674	0.404714	0.665093	0.621367	0.439759	0.434847	0.702054	0.738858	0.494629	0.529435		H2AK5ac	0.630824	0.585392	0.569511	0.71691	0.648002	0.703653	0.563725	0.525553	0.58764
H2AK9ac	0.53657	0.297786	0.259209	0.537095	0.550292	0.243332	0.608242	0.623375	0.323853	0.267131	0.497955	0.26665	0.333263	0.440317	0.330502	0.31802	0.262671	0.595378	0.476937	0.262987	0.271289	0.516641	0.479568	0.254887	0.331238	0.615138	0.650719		H2AK9ac	0.364521	0.443573	0.51849	0.343912	0.368027	0.392023	0.337071	0.417032	0.532365
H2AK5acK9ac	0	0.340041	0.338714	0	0.014388	0.428329	0	0	0.45179	0.324129	0	0.319284	0.43966	0	0.405989	0.488553	0.435929	0	0	0.288687	0.293328	0.351681	0	0.373415	0.451794	0	0		H2AK5acK9ac	0.226252	0.147572	0.150597	0.214471	0.281883	0.30816	0.194005	0.241699	0.150598
H2AK5me1|K9me1	0.275219	0.275821	0.275714	0.371729	0.383327	0.376205	0.408082	0.408243	0.404674	0.240689	0.245377	0.138917	0.366903	0.0651695	0.339448	0.427712	0.383205	0.395053	0.225778	0.219227	0.209833	0.35009	0.332751	0.320936	0.415578	0.38389	0.368621		H2AK5me1|K9me1	0.275585	0.377087	0.406999	0.208328	0.257174	0.40199	0.218279	0.334592	0.389363
H2AK5K9un	0.319025	0.330635	0.325561	0.406971	0.409183	0.410522	0.432327	0.429353	0.431363	0.313964	0.319892	0.310201	0.418855	0.416933	0.390144	0.4759	0.41431	0.431306	0.341448	0.336069	0.340025	0.443727	0.418044	0.412718	0.487261	0.453489	0.447909		H2AK5K9un	0.325074	0.408892	0.431014	0.314686	0.408644	0.440505	0.339181	0.42483	0.462886
H2AK5ac	0.380517	0.355514	0.340392	0.488808	0.448166	0.460529	0.536976	0.454234	0.466797	0.36222	0.0149435	0.362949	0.474313	0.433108	0.476848	0.511952	0	0.473974	0.360996	0.356759	0.342609	0.496106	0.462521	0.437998	0.451984	0.479528	0		H2AK5ac	0.358808	0.465834	0.486002	0.246704	0.461423	0.328642	0.353455	0.465542	0.310504
H2AK9ac	0.385419	0.366087	0.325611	0.348006	0.392232	0.372257	0.532326	0.43912	0.470158	0.321493	0.553052	0.32168	0.461234	0.439571	0.535063	0.43457	0	0.397125	0.382057	0.359965	0.370328	0.430051	0.439261	0.433858	0.507865	0.461356	0		H2AK9ac	0.359039	0.370832	0.480535	0.398742	0.478623	0.277232	0.370783	0.43439	0.323074
H2AK5acK9ac	0.297481	0.275553	0	0.310549	0	0.37551	0.382986	0.448509	0	0.269415	0.0280809	0	0.364104	0	0	0	0.0156455	0.00858232	0.234634	0.403693	0.178346	0	0	0.431161	0	0.399255	0		H2AK5acK9ac	0.191011	0.228686	0.277165	0.0991652	0.121368	0.00807596	0.272224	0.14372	0.133085
H2AK5me1|K9me1	0	0.412926	0.38482	0.472925	0.476245	0.489003	0	0.483106	0.48301	0.381051	0.405173	0.381247	0.503974	0	0.452993	0.525002	0.457313	0.479135	0.325217	0.344315	0	0.455008	0.423427	0.418703	0.490004	0.45677	0.443542		H2AK5me1|K9me1	0.265915	0.479391	0.322039	0.389157	0.318989	0.48715	0.223177	0.432379	0.463439
H2AK5un	0	0	0	0	0	0	0	0	0	0	0	0	0	0	0	0	0	0	0	0	0	0	0	0	0	0	0		H2AK5un	0	0	0	0	0	0	0	0	0
H2AS1ac	0	0	0	0	0	0	0	0	0	0	0	0	0	0	0	0	0	0	0	0	0	0	0	0	0	0	0		H2AS1ac	0	0	0	0	0	0	0	0	0
H2AK5ac	0	0	0	0	0	0	0	0	0	0.00102809	0	0	0	0	0	0	0	0	0	0	0	0	0	0	0	0	0		H2AK5ac	0	0	0	0.000342698	0	0	0	0	0
H2AK4K7K11K15un	0.253072	0.34663	0.336235	0.429103	0.457704	0.443854	0.487272	0.496121	0.45827	0.35552	0.276845	0.346466	0.460832	0.282747	0.43287	0.534702	0.466487	0.48872	0.343503	0.358188	0.360433	0.465779	0.458869	0.435836	0.497528	0.478104	0.474607		H2AK4K7K11K15un	0.311979	0.443554	0.480554	0.326277	0.39215	0.496636	0.354041	0.453494	0.483413
H2AK4ac	0	0	0	0.790681	0	0	0	0	0	0	0	0	0	0	0	0.416418	0.95791	0.436518	0.759506	0.281351	0	0.538541	0.503626	0.505336	0	0	0		H2AK4ac	0	0.26356	0	0	0	0.603615	0.346952	0.515835	0
H2AK7ac	0	0	0	0.523256	0	0	0	0	0	0	0	0	0	0	0	1	0.996501	0.673013	0.594534	0	0	0.448305	0.389899	0.472481	0	0	0		H2AK7ac	0	0.174419	0	0	0	0.889838	0.198178	0.436895	0
H2AK11ac	0	0	0	0.934508	0	0	0	0	0	0	0	0	0	0	0	0.245385	0.924946	0.803164	0.699908	0.264365	0	0.640716	0.715835	0.547323	0	0	0		H2AK11ac	0	0.311503	0	0	0	0.657831	0.321424	0.634625	0
H2AK15ac	0	0	0	0.787582	0	0	0	0	0	0	0	0	0	0	0	1	0.975629	0.403538	0.753363	0.199917	0	0.458797	0.293807	0.461186	0	0	0		H2AK15ac	0	0.262527	0	0	0	0.793056	0.31776	0.404597	0
H2AK4acK7ac	0	0	0	0	0	0	0	0	0	0	0	0	0	0	0	0	1	0	0.451377	0.46612	0	0	0.443383	0.515117	0	0	0		H2AK4acK7ac	0	0	0	0	0	0.333333	0.305833	0.3195	0
H2AK4acK11ac	0	0	0	0	0	0	0	0	0	0	0	0	0	0	0	0	0	0	0.949574	0.995885	0	0	0.894102	0.852263	0	0	0		H2AK4acK11ac	0	0	0	0	0	0	0.648486	0.582122	0
H2AK4acK15ac	0	0	0	0	0	0	0	0	0	0	0	0	0	0	0	0	0	0	0.297843	0	0	0	0	0	0	0	0		H2AK4acK15ac	0	0	0	0	0	0	0.099281	0	0
H2AK7acK11ac	0	0	0	0	0	0	0	0	0	0	0	0	0	0	0	0	0	0	0.163789	0.949528	0	0	0.941839	0.99772	0	0	0		H2AK7acK11ac	0	0	0	0	0	0	0.371106	0.646519	0
H2AK7acK15ac	0	0	0	0	0	0	0	0	0	0	0	0	0	0	0	0	1	0	0.569759	0.732824	0	0	0.724342	0.765164	0	0	0		H2AK7acK15ac	0	0	0	0	0	0.333333	0.434194	0.496502	0
H2AK11acK15ac	0	0	0	0	0	0	0	0	0	0	0	0	0	0	0	0	0	0	0.699598	0.435438	0	0	0.333074	0.0598167	0	0	0		H2AK11acK15ac	0	0	0	0	0	0	0.378345	0.130963	0
H2AK7acK11acK15ac	0	0	0	0	0	0	0	0	0.878859	0	0	0	0.96563	0	0	0	0	0	0	0	0	0	0	0	0	0	0		H2AK7acK11acK15ac	0	0	0.292953	0	0.321877	0	0	0	0
H2AK5acK11acK15ac	0	0	0	0	0	0	0	0	0	0	0	0	0	0	0	0	0	0	0	0	0	0	0	0	0	0	0		H2AK5acK11acK15ac	0	0	0	0	0	0	0	0	0
H2AK5acK7acK15ac	0	0	0	0	0	0	0	0	0	0	0	0	0	0	0	0	0	0	0	0	0	0	0	0	0	0	0		H2AK5acK7acK15ac	0	0	0	0	0	0	0	0	0
H2AK5acK7acK11ac	0	0	0	0	0	0	0	0	0.846756	0	0	0	0.919062	0	0	0	0	0	0	0	0	0	0	0	0	0	0		H2AK5acK7acK11ac	0	0	0.282252	0	0.306354	0	0	0	0
H2AK5acK7acK11acK15ac	0	0	0	0	0	0	0	0.456591	0	0	0	0	0	0	0	0	0	0	0	0	0	0	0	0	0	0	0		H2AK5acK7acK11acK15ac	0	0	0.152197	0	0	0	0	0	0
H2AK4K7K11K15un	0.397478	0.397091	0.397385	0.485708	0.485793	0.484396	0.533111	0.528805	0.541865	0.385986	0.389396	0.384649	0.499594	0.489836	0.474162	0.569267	0.520743	0.536068	0.376672	0.376431	0.381821	0.485527	0.468945	0.458027	0.558319	0.53313	0.521388		H2AK4K7K11K15un	0.397318	0.485299	0.534594	0.386677	0.487864	0.542026	0.378308	0.470833	0.537612
H2AK4ac	0.248175	0.324107	0.263731	0.37833	0.337457	0.406969	0.420483	0.388023	0.444903	0.285076	0.349427	0.250279	0.432466	0.518451	0.33344	0.449895	0.394652	0.392517	0.229535	0.235117	0.269436	0.375051	0.403581	0.487278	0.446971	0.371179	0.464254		H2AK4ac	0.278671	0.374252	0.417803	0.294927	0.428119	0.412355	0.244696	0.42197	0.427468
H2AK7ac	0	0	0.346179	0.432314	0.480433	0.702718	0.294146	0.418258	0	0.387927	0.301798	0	0	0	0.321514	0.558277	0.50802	0.51246	0.408644	0.287655	0	0	0.623884	0.473283	0.0342172	0.525857	0.430947		H2AK7ac	0.115393	0.538489	0.237468	0.229908	0.107171	0.526252	0.2321	0.365722	0.330341
H2AK11ac	0.306617	0.431482	0.254215	0.0821771	0.324167	0.492375	0.061061	0.0421932	0.505758	0.314521	0.320543	0.349733	0.581056	0.760638	0.412646	0.476146	0.493023	0.494693	0.345863	0	0.283897	0.518592	0.49674	0.540275	0.592032	0.514293	0.547019		H2AK11ac	0.330771	0.299573	0.203004	0.328266	0.58478	0.487954	0.20992	0.518536	0.551115
H2AK15ac	0.312964	0.271827	0.38994	0.633349	0.417944	0.410113	0.653191	0.624602	0.379601	0.270763	0.320352	0.261129	0.338068	0.492374	0.397909	0.541701	0.429747	0.426413	0.337967	0.580471	0.243302	0.303739	0.317596	0.399603	0.339189	0.364203	0.439605		H2AK15ac	0.324911	0.487135	0.552465	0.284081	0.40945	0.465954	0.387246	0.340313	0.380999
H2AK4acK7ac	0.318661	0.65783	0.530472	0.597059	0.614269	0.589603	0.627665	0.655878	0.767818	0.0441952	0.756653	0.539272	0.681539	0.673937	0.626312	0.655739	0.626196	0.624283	0.415252	0.483806	0.49235	0.573439	0.57009	0.491913	0.686506	0.620716	0.590426		H2AK4acK7ac	0.502321	0.60031	0.683787	0.446707	0.660596	0.635406	0.463803	0.545147	0.63255
H2AK4acK11ac	0.1733	0	0.138114	0.403786	0.232466	0.365077	0.528204	0.397293	0.770678	0.00577704	0	0.141023	0.621198	0	0.323566	0.578707	0.507131	0.504279	0.509536	0.0509448	0.18289	0.35256	0.302133	0.562244	0.335993	0.457214	0.58143		H2AK4acK11ac	0.103805	0.333776	0.565392	0.0489334	0.314921	0.530039	0.24779	0.405646	0.458212
H2AK4acK15ac	0.258553	1	0.968528	0.945632	0.913024	0.697312	1	0.903587	0.914296	1	1	0.978521	0.961166	0	0.972599	1	0.938179	1	0.995325	1	0.784542	0.86404	1	1	0.995355	0.953466	0.929513		H2AK4acK15ac	0.74236	0.851989	0.939294	0.99284	0.644588	0.979393	0.926623	0.95468	0.959445
H2AK7acK11ac	0.0381429	0.337885	0.0183646	0.157257	0.0381981	0.107708	0.113782	0.0198394	0.63133	0	0	0.0411236	0.628828	1	0.00201018	0.105598	0.127739	0.0673148	0.106531	0.176605	0.241096	0.367531	0.288614	0.363448	0.217584	0.309163	0.0993241		H2AK7acK11ac	0.131464	0.101054	0.254984	0.0137079	0.543613	0.100217	0.174744	0.339865	0.20869
H2AK7acK15ac	0.419213	0.645059	0.586193	0.645776	0.644937	0.611436	0.699113	0.678535	0.749448	0.0486605	0.733647	0.530267	0.599716	0.652336	0.625451	0.765537	0.705373	0.676769	0.584558	0.669034	0.506505	0.607595	0.646685	0.523082	0.650196	0.719907	0.668585		H2AK7acK15ac	0.550155	0.63405	0.709032	0.437525	0.625834	0.715893	0.586699	0.592454	0.679563
H2AK11acK15ac	0.340376	1	0.829909	0.959126	0.994063	0.921551	1	0.947653	1	1	1	0.915403	0.94742	1	0.95599	1	0.875851	0.967681	0.92365	0	0.618872	0.639422	0.89516	0.983027	1	0.849454	0.971195		H2AK11acK15ac	0.723428	0.958247	0.982551	0.971801	0.967803	0.947844	0.514174	0.839203	0.940216
H2AK7acK11acK15ac	0	0	0	0	0	0.590984	0	0	0	0	0	0.307123	0	0	0	0	0	0	0.348451	0.374253	0.356808	0.532694	0.560838	0.533243	0	0.639644	0		H2AK7acK11acK15ac	0	0.196995	0	0.102374	0	0	0.359837	0.542258	0.213215
H2AK5acK11acK15ac	0	0	0	0	0	0	0	0	0	0	0	0.288965	0	0	0	0	0	0	1	0	0.462309	0.457408	0.686557	0.713443	0	1	0		H2AK5acK11acK15ac	0	0	0	0.0963216	0	0	0.487436	0.619136	0.333333
H2AK5acK7acK15ac	0	0	0	0	0	0.966285	0	0	0	0	0	0.697184	0	0	0	0	0	0	1	0.419823	0.950547	0.957951	0.959116	1	0	0.978665	0		H2AK5acK7acK15ac	0	0.322095	0	0.232395	0	0	0.790123	0.972356	0.326222
H2AK5acK7acK11ac	0	0	0	0	0	0.488517	0	0	0	0	0	0.186753	0	0	0	0	0	0	0.312676	0.375715	0.263043	0.454259	0.50026	0.491517	0	0.588135	0		H2AK5acK7acK11ac	0	0.162839	0	0.0622511	0	0	0.317145	0.482012	0.196045
H2AK5acK7acK11acK15ac	0	0	0	0.201976	0.067545	0	0.669557	0.609226	0	0	0	0	0.012874	0	0	0.212528	0	0	0	0	0	0	0	0	0	0	0		H2AK5acK7acK11acK15ac	0	0.0898402	0.426261	0	0.00429132	0.0708427	0	0	0
H2AK13K15un	0.256423	0.184633	0.207927	0.323321	0.344488	0.215449	0.327632	0.257052	0.419399	0.130812	0.0357603	0.154656	0.209596	0.00781518	0.284402	0.384608	0.289842	0.278828	0.0899447	0.299757	0.0362569	0.16774	0.186357	0.229614	0.250707	0.246066	0.286017		H2AK13K15un	0.216327	0.294419	0.334694	0.107076	0.167271	0.317759	0.141986	0.19457	0.26093
H2AK13ac	0.433508	0.471788	0.389092	0.454546	0.460773	0.458595	0.48657	0.497906	0.50089	0.426585	0.476917	0.414734	0.485972	0.420176	0.221139	0.526412	0.541448	0.509633	0.396907	0.42701	0.488456	0.457848	0.440016	0.447792	0.107654	0.465553	0.445948		H2AK13ac	0.431463	0.457971	0.495122	0.439412	0.375762	0.525831	0.437458	0.448552	0.339718
H2AK15ac	0.329234	0.3348	0.33232	0.418145	0.420199	0.420757	0.452789	0.44901	0.45257	0.321278	0.327112	0.316066	0.435307	0.420176	0.425094	0.485153	0.436672	0.455433	0.305108	0.304803	0.305927	0.414081	0.393674	0.386982	0.472292	0.434856	0.429045		H2AK15ac	0.332118	0.4197	0.451456	0.321485	0.426859	0.459086	0.305279	0.398246	0.445397
H2AK13me1|K15me1	0	0	0	0	1.4563e-05	0	0	0	0.000203682	0	0	0	0	0	0	0	0	0	0	0	2.58316e-05	2.46767e-05	3.96552e-05	0	0	0	0		H2AK13me1|K15me1	0	4.85433e-06	6.78939e-05	0	0	0	8.61054e-06	2.1444e-05	0
H2AT16ac	0.307971	0.322618	0.325984	0.411231	0.417393	0.424428	0.443985	0.446723	0.441313	0.315498	0.319954	0.303263	0.433069	0.409859	0.398201	0.480834	0.430434	0.448168	0.29351	0.305713	0.310545	0.416393	0.39617	0.386492	0.467323	0.434226	0.421293		H2AT16ac	0.318858	0.417684	0.444007	0.312905	0.41371	0.453145	0.303256	0.399685	0.440947
H2AK13K15un	0.329476	0.335385	0.332412	0.418217	0.420276	0.420855	0.452841	0.449093	0.452667	0.32341	0.327807	0.319056	0.435436	0.420176	0.407711	0.485252	0.438897	0.456933	0.305288	0.305039	0.307369	0.414166	0.393762	0.3871	0.468007	0.435381	0.430602		H2AK13K15un	0.332424	0.419783	0.451534	0.323424	0.421107	0.460361	0.305899	0.398343	0.444663
H2AK13ac	0	0.183172	0	0	0	0.15263	0	0	0	0	0	0.100639	0.231593	0	0	0	0	0.155072	0	0.224837	0.0312149	0.0877915	0.191507	0	0	0	0		H2AK13ac	0.0610574	0.0508767	0	0.0335462	0.0771978	0.0516907	0.0853507	0.0930996	0
H2AK15ac	0	0.183172	0	0	0	0.155941	0	0	0	0.324222	0	0.108021	0.223056	0	0	0	0	0.132103	0	0.249565	0.0540202	0.0860243	0.190761	0	0	0	0		H2AK15ac	0.0610574	0.0519804	0	0.144081	0.0743519	0.0440343	0.101195	0.0922617	0
H2AK13me1|K15me1	0.256423	0.184633	0.207927	0.323286	0.34467	0.215449	0.326735	0.257052	0.418541	0.130617	0.0357603	0.154656	0.209596	0.00781518	0.284402	0.384608	0.289842	0.278828	0.0896165	0.299757	0.0362569	0.16774	0.186357	0.229614	0.250707	0.246066	0.286017		H2AK13me1|K15me1	0.216327	0.294468	0.334109	0.107011	0.167271	0.317759	0.141877	0.19457	0.26093
H2AS16ac	0	0	0	0	0	0	0	0	0	0	0	0	0	0	0	0	0	0	0	0	0	0	0.0240031	0	0	0	0		H2AS16ac	0	0	0	0	0	0	0	0.00800102	0
H2AK74un	0.335912	0.340602	0.337766	0.42649	0.428234	0.430958	0.45464	0.452266	0.451468	0.326014	0.33142	0.321475	0.438697	0.433725	0.401536	0.486305	0.434222	0.450862	0.301465	0.299253	0.303263	0.41111	0.389176	0.382334	0.460678	0.425997	0.415848		H2AK74un	0.338093	0.428561	0.452791	0.326303	0.424653	0.45713	0.301327	0.394206	0.434174
H2AK74ac	0	0	0	0	0	0	0	0	0	0	0.32266	0.284177	0	0	0	0	0	0	0	0.303354	0.0365323	0.452021	0.173862	0.394262	0.49135	0.160756	0.182015		H2AK74ac	0	0	0	0.202279	0	0	0.113296	0.340048	0.27804
H2AH2A14s	0.33195	0.335185	0.3345	0.418308	0.422756	0.423464	0.449255	0.444952	0.447114	0.323645	0.331177	0.319357	0.434432	0.427682	0.400879	0.478864	0.430983	0.447691	0.300598	0.301245	0.302988	0.408075	0.387875	0.378536	0.456515	0.422736	0.412902		H2AH2A14s	0.333878	0.421509	0.447107	0.324727	0.420998	0.452513	0.301611	0.391495	0.430718
H2AH2AZ	0.397478	0.397091	0.397385	0.485708	0.485793	0.484396	0.533111	0.528805	0.541865	0.385986	0.389396	0.384649	0.499594	0.489836	0.474162	0.569267	0.520743	0.536068	0.376672	0.376431	0.381821	0.485527	0.468945	0.458027	0.558319	0.53313	0.521388		H2AH2AZ	0.397318	0.485299	0.534594	0.386677	0.487864	0.542026	0.378308	0.470833	0.537612
H2AH2AY	0	0	0	0	0	0	0	0	0	0	0	0	0	0	0	0	0	0	0	0	0	0	0	0	0	0	0		H2AH2AY	0	0	0	0	0	0	0	0	0
H2AH2AX	0.319025	0.330635	0.325561	0.406971	0.409183	0.410522	0.432327	0.429353	0.431363	0.313964	0.319892	0.310201	0.418855	0.416933	0.390144	0.4759	0.41431	0.431306	0.341448	0.336069	0.340025	0.443727	0.418044	0.412718	0.487261	0.453489	0.447909		H2AH2AX	0.325074	0.408892	0.431014	0.314686	0.408644	0.440505	0.339181	0.42483	0.462886
H2BK85un	0.326948	0.331292	0.327682	0.415331	0.418033	0.418154	0.442171	0.438388	0.440759	0.316752	0.323037	0.31159	0.428037	0.4337	0.39746	0.477652	0.425197	0.440014	0.292902	0.293028	0.295215	0.400186	0.380244	0.37334	0.446838	0.41548	0.407896		H2BK85un	0.32864	0.417173	0.44044	0.317126	0.419732	0.447621	0.293715	0.38459	0.423404
H2BY83ac	0	0	0.00698342	0.0240116	0.269763	0	0	0.104767	0.278119	0	0	0	0	0	0	0.0974214	0.0812709	0	0	0	0.952778	0.0365919	0	0.589517	0.14212	0	0		H2BY83ac	0.00232781	0.0979248	0.127629	0	0	0.0595641	0.317593	0.208703	0.0473735
H2BK86un	0.00287527	0	0.000379371	0.00222841	0.0082283	0.000255534	0	0.005981	0.00225126	0	0	0	0	0	0.00223522	0.00953619	0	0	0.0039678	0	0	0	0	0	0	0.0034547	0		H2BK86un	0.00108488	0.00357075	0.00274409	0	0.000745075	0.00317873	0.0013226	0	0.00115157
H2BK86ac	0	0	0	0	0	0	0	0	0	0	0	0	0	0	0	0	0.421052	0.989414	0	0	0	0	0	0.994427	0	0	0.993009		H2BK86ac	0	0	0	0	0	0.470155	0	0.331476	0.331003
H2BH2B1C	0.348602	0.489407	0.457919	0.275257	0.280784	0.417412	0.484387	0.353601	0.263621	0.398861	0.45798	0.362309	0.380848	0.440267	0.261532	0.404805	0.33075	0.351507	0.140827	0.216494	0.25546	0.395558	0.183748	0.486943	0.468881	0.433459	0.472865		H2BH2B1C	0.431976	0.324484	0.367203	0.406383	0.360882	0.362354	0.20426	0.355417	0.458401
H2BH2B1H	0.411077	0.522053	0.509099	0.55791	0.456458	0.569997	0.57203	0.55599	0.502314	0.516226	0.511734	0.493197	0.584888	0.528502	0	0.590118	0.593553	0.563001	0.325062	0.487222	0.30835	0.575624	0.415173	0.545881	0.592938	0.559123	0.462356		H2BH2B1H	0.480743	0.528122	0.543445	0.507052	0.37113	0.582224	0.373545	0.512226	0.538139
H2BH2B2F	0.148354	1	0	1	1	1	1	1	1	1	1	1	0	0	1	1	1	1	0	1	1	1	1	0	1	1	0		H2BH2B2F	0.382785	1	1	1	0.333333	1	0.666667	0.666667	0.666667
H2BH2B1B	0	0.00880419	0.112216	0.116779	0.0686791	0.104106	0.178793	0.11853	0.0948245	0.0165703	0.0733987	0.0196254	0.0412088	0.0774039	0.114361	0.184666	0.129911	0.101882	0.0319025	0	0.0870111	0.164556	0.0118462	0.0719734	0.216436	0.0885829	0.178444		H2BH2B1B	0.04034	0.0965213	0.130716	0.0365315	0.077658	0.13882	0.0396379	0.0827918	0.161154
H2BH2B1N	0	0.463278	1	0	0.459575	1	0.528562	0.593325	0.530919	1	0.361443	0.505392	1	0.550497	0	1	1	0.514596	0.0956651	1	0	0	1	0	0.528181	1	1		H2BH2B1N	0.487759	0.486525	0.550935	0.622278	0.516832	0.838199	0.365222	0.333333	0.842727
H2BH2B1D	0.0591898	0.00880419	0.112216	0.116779	0.0686791	0.104106	0.178793	0.11853	0.0948245	0.0165703	0.0733987	0.0196254	0.0412088	0.0774039	0.114361	0.184666	0.129911	0.101882	0.0319025	0	0.0870111	0.164556	0.0118462	0.0719734	0.216436	0.0885829	0.178444		H2BH2B1D	0.06007	0.0965213	0.130716	0.0365315	0.077658	0.13882	0.0396379	0.0827918	0.161154
H2BH2B1M	0	0	0	0	0	0	0	0	0	0	0	0	0	0	0	0	0	0	0	0	0	0	0	0	0	0	0		H2BH2B1M	0	0	0	0	0	0	0	0	0
H2BH2B1L	0	0	1	0.0235105	1	1	0	0	1	0	0	1	0	1	0	0	0	0	0	0	0.129661	0	1	0	0.0616862	1	1		H2BH2B1L	0.333333	0.674503	0.333333	0.333333	0.333333	0	0.0432204	0.333333	0.687229
